# Supplementary material for: Genome-wide association and functional genomic analyses for body conformation traits in North American Holstein cattle
Source: Front Genet. 2024 Oct 24;15:1478788. doi: 10.3389/fgene.2024.1478788 (PMC11540798; doi:10.3389/fgene.2024.1478788)
Supplement: Supplementary file 1 [file Table2.xlsx]

## Sheet: BCS-GENE
Trait	BTA	SNP Position	SNP_id	gene_id	gene_name	p-value	MAF	Effect
BCS	3	78508362	rs110919821	ENSBTAG00000005443	MIER1	1.3186e-06	0.0819	-1.66085
BCS	3	78508362	rs110919821	ENSBTAG00000005442	DNAI4	1.3186e-06	0.0819	-1.66085
BCS	3	78508362	rs110919821	ENSBTAG00000049696	NA	1.3186e-06	0.0819	-1.66085
BCS	3	78508362	rs110919821	ENSBTAG00000003850	INSL5	1.3186e-06	0.0819	-1.66085
BCS	3	78508362	rs110919821	ENSBTAG00000011097	DYNLT5	1.3186e-06	0.0819	-1.66085
BCS	3	78508362	rs110919821	ENSBTAG00000011091	SGIP1	1.3186e-06	0.0819	-1.66085
BCS	3	79371143	rs3423155914	ENSBTAG00000008636	PDE4B	1.09085e-05	0.06134	-1.88999
BCS	3	79371143	rs3423155914	ENSBTAG00000030852	MGC137454	1.09085e-05	0.06134	-1.88999
BCS	3	79398869	rs42318770	ENSBTAG00000030852	MGC137454	2.00071e-05	0.05823	1.9706
BCS	3	79398869	rs42318770	ENSBTAG00000008636	PDE4B	2.00071e-05	0.05823	1.9706
BCS	3	79405288	rs110146466	ENSBTAG00000008636	PDE4B	1.19557e-05	0.06303	-1.8837
BCS	3	79405288	rs110146466	ENSBTAG00000030852	MGC137454	1.19557e-05	0.06303	-1.8837
BCS	5	42830228	rs43440584	ENSBTAG00000015311	PTPRR	9.53974e-06	0.37728	0.798388
BCS	5	42830228	rs43440584	ENSBTAG00000015296	PTPRB	9.53974e-06	0.37728	0.798388
BCS	6	85312679	rs135052123	ENSBTAG00000001249	SULT1B1	3.01024e-06	0.30519	-0.881228
BCS	6	85312679	rs135052123	ENSBTAG00000038214	SULT1D1	3.01024e-06	0.30519	-0.881228
BCS	6	85312679	rs135052123	ENSBTAG00000011952	SULT1E1	3.01024e-06	0.30519	-0.881228
BCS	6	85312679	rs135052123	ENSBTAG00000007695	CSN1S1	3.01024e-06	0.30519	-0.881228
BCS	6	86996470	rs110310151	ENSBTAG00000013718	GC	2.60489e-06	0.48363	-0.826175
BCS	6	86996470	rs110310151	ENSBTAG00000049290	NA	2.60489e-06	0.48363	-0.826175
BCS	6	87000075	rs109547247	ENSBTAG00000013718	GC	6.97745e-06	0.4844	-0.774875
BCS	6	87000075	rs109547247	ENSBTAG00000049290	NA	6.97745e-06	0.4844	-0.774875
BCS	6	87068809	rs109452259	ENSBTAG00000013718	GC	5.10054e-07	0.46953	-0.895268
BCS	6	87068809	rs109452259	ENSBTAG00000049290	NA	5.10054e-07	0.46953	-0.895268
BCS	6	87097860	rs134055603	ENSBTAG00000013718	GC	5.10054e-07	0.46953	-0.895268
BCS	6	87156735	rs42766480	ENSBTAG00000009070	NPFFR2	1.51062e-05	0.42581	-0.812097
BCS	6	87184768	rs110434046	ENSBTAG00000009070	NPFFR2	4.26253e-08	0.41039	-0.987727
BCS	6	87213962	rs110352004	ENSBTAG00000009070	NPFFR2	4.2237e-06	0.48793	-0.810394
BCS	6	87405290	rs110694875	ENSBTAG00000009070	NPFFR2	2.99677e-06	0.49078	-0.8428
BCS	6	87405290	rs110694875	ENSBTAG00000006507	ADAMTS3	2.99677e-06	0.49078	-0.8428
BCS	6	87409266	rs109420430	ENSBTAG00000009070	NPFFR2	7.49469e-06	0.4406	-0.820058
BCS	6	87409266	rs109420430	ENSBTAG00000006507	ADAMTS3	7.49469e-06	0.4406	-0.820058
BCS	21	67469826	rs109750686	ENSBTAG00000002336	RCOR1	1.72027e-05	0.22499	0.866359
BCS	21	67469826	rs109750686	ENSBTAG00000046633	NA	1.72027e-05	0.22499	0.866359
BCS	21	67469826	rs109750686	ENSBTAG00000013475	TRAF3	1.72027e-05	0.22499	0.866359
BCS	22	42482809	rs133236828	ENSBTAG00000020373	NA	2.17652e-06	0.01565	2.55357
BCS	22	42618135	rs134857381	ENSBTAG00000020373	NA	1.59594e-06	0.01561	2.57838
BCS	22	42618135	rs134857381	ENSBTAG00000023207	FAM3D	1.59594e-06	0.01561	2.57838
BCS	22	42628033	rs109833935	ENSBTAG00000020373	NA	2.65407e-06	0.01539	2.54106
BCS	22	42628033	rs109833935	ENSBTAG00000023207	FAM3D	2.65407e-06	0.01539	2.54106
BCS	22	42628033	rs109833935	ENSBTAG00000046763	FAM107A	2.65407e-06	0.01539	2.54106
BCS	28	21988457	rs133217149	-	-	6.4825e-06	-1.21344	0.08548

## Sheet: BCS_QTL
Trait	CHR	BP	database	QTL_type	start_pos	end_pos	Association_type	QTL_ID	trait_ID	Flank_Markers	Abbrev	Model	Test_Base	pubmed_id	p_value	bayes_value	breed
BCS	3	78508362	Animal QTLdb	Meat_and_Carcass	39458202	84553290	QTL	2541	Marbling score	intramuscular adipose amount	MARBL	29.2	-	11325189	-	-	intramuscular fat content
BCS	3	78508362	Animal QTLdb	Meat_and_Carcass	63865918	82044875	QTL	10696	Carcass weight	HUJ246,BMS1266,HUJII77	CWT	Linkage	Microsatellites	20477797	Chromosome-wise	Mendelian	Angus
BCS	3	78508362	Animal QTLdb	Reproduction	63865918	82044875	QTL	10695	Calving ease	HUJ246,BMS1266,HUJII77	CALEASE	Microsatellites	Mendelian	20477797	Significant	Genome-wise	Angus
BCS	3	78508362	Animal QTLdb	Production	63865918	82044875	QTL	10694	Body weight	HUJ246,BMS1266,HUJII77	BW	Linkage	Microsatellites	20477797	Chromosome-wise	Mendelian	Angus
BCS	3	78508362	Animal QTLdb	Meat_and_Carcass	63865918	82044875	QTL	10690	Longissimus muscle area	HUJ246,HUJ246,HUJII77	LMA	Microsatellites	Mendelian	20477797	Significant	Chromosome-wise	Angus
BCS	3	78508362	Animal QTLdb	Production	72058192	87935421	QTL	5267	Residual feed intake	residual feed intake	RFI	Significant	<0.001	18791150	-	-	Linkage
BCS	3	78508362	Animal QTLdb	Production	72058192	89720435	QTL	5268	Residual feed intake	residual feed intake	RFI	Significant	<0.001	18791150	-	-	Linkage
BCS	3	79371143	Animal QTLdb	Meat_and_Carcass	39458202	84553290	QTL	2541	Marbling score	intramuscular adipose amount	MARBL	29.2	-	11325189	-	-	intramuscular fat content
BCS	3	79371143	Animal QTLdb	Meat_and_Carcass	63865918	82044875	QTL	10696	Carcass weight	HUJ246,BMS1266,HUJII77	CWT	Linkage	Microsatellites	20477797	Chromosome-wise	Mendelian	Angus
BCS	3	79371143	Animal QTLdb	Reproduction	63865918	82044875	QTL	10695	Calving ease	HUJ246,BMS1266,HUJII77	CALEASE	Microsatellites	Mendelian	20477797	Significant	Genome-wise	Angus
BCS	3	79371143	Animal QTLdb	Production	63865918	82044875	QTL	10694	Body weight	HUJ246,BMS1266,HUJII77	BW	Linkage	Microsatellites	20477797	Chromosome-wise	Mendelian	Angus
BCS	3	79371143	Animal QTLdb	Meat_and_Carcass	63865918	82044875	QTL	10690	Longissimus muscle area	HUJ246,HUJ246,HUJII77	LMA	Microsatellites	Mendelian	20477797	Significant	Chromosome-wise	Angus
BCS	3	79371143	Animal QTLdb	Production	72058192	87935421	QTL	5267	Residual feed intake	residual feed intake	RFI	Significant	<0.001	18791150	-	-	Linkage
BCS	3	79371143	Animal QTLdb	Production	72058192	89720435	QTL	5268	Residual feed intake	residual feed intake	RFI	Significant	<0.001	18791150	-	-	Linkage
BCS	3	79371143	Animal QTLdb	Meat_and_Carcass	79371141	79371145	Association	36386	Intramuscular fat	rs41596889	EEF	Genome	SNP	25149327	Comparison-wise	Mendelian	limousin
BCS	3	79371143	Animal QTLdb	Reproduction	79371141	79371145	Association	30311	Interval to first estrus after calving	rs41596889	CALEST	SNP	Mendelian	22100599	Significant	Comparison-wise	brahman
BCS	3	79371143	Animal QTLdb	Reproduction	79371141	79371145	Association	30046	Interval to first estrus after calving	rs41596889	CALEST	SNP	Mendelian	22100599	Significant	Comparison-wise	brahman
BCS	3	79371143	Animal QTLdb	Reproduction	79371141	79371145	Association	39874	Daughter pregnancy rate	rs41596889	DPR	SNP	Mendelian	21831322	Significant	Genome-wise	holstein
BCS	3	79371143	Animal QTLdb	Reproduction	79371141	79371145	Association	39875	Stillbirth (maternal)	rs41596889	SB	SNP	Mendelian	21831322	Significant	Genome-wise	holstein
BCS	3	79371143	Animal QTLdb	Production	79371141	79371145	Association	39876	Length of productive life	rs41596889	PL	SNP	Mendelian	21831322	Significant	Genome-wise	holstein
BCS	3	79371143	Animal QTLdb	Exterior	79371141	79371145	Association	39877	Rear leg placement - side view	rs41596889	RLEGS	SNP	Mendelian	21831322	Significant	Genome-wise	holstein
BCS	3	79371143	Animal QTLdb	Health	79371141	79371145	Association	39878	Somatic cell score	rs41596889	SCS	milk somatic cell score	Genome	21831322	Mendelian	SNP	holstein
BCS	3	79398869	Animal QTLdb	Meat_and_Carcass	39458202	84553290	QTL	2541	Marbling score	intramuscular adipose amount	MARBL	29.2	-	11325189	-	-	intramuscular fat content
BCS	3	79398869	Animal QTLdb	Meat_and_Carcass	63865918	82044875	QTL	10696	Carcass weight	HUJ246,BMS1266,HUJII77	CWT	Linkage	Microsatellites	20477797	Chromosome-wise	Mendelian	Angus
BCS	3	79398869	Animal QTLdb	Reproduction	63865918	82044875	QTL	10695	Calving ease	HUJ246,BMS1266,HUJII77	CALEASE	Microsatellites	Mendelian	20477797	Significant	Genome-wise	Angus
BCS	3	79398869	Animal QTLdb	Production	63865918	82044875	QTL	10694	Body weight	HUJ246,BMS1266,HUJII77	BW	Linkage	Microsatellites	20477797	Chromosome-wise	Mendelian	Angus
BCS	3	79398869	Animal QTLdb	Meat_and_Carcass	63865918	82044875	QTL	10690	Longissimus muscle area	HUJ246,HUJ246,HUJII77	LMA	Microsatellites	Mendelian	20477797	Significant	Chromosome-wise	Angus
BCS	3	79398869	Animal QTLdb	Production	72058192	87935421	QTL	5267	Residual feed intake	residual feed intake	RFI	Significant	<0.001	18791150	-	-	Linkage
BCS	3	79398869	Animal QTLdb	Production	72058192	89720435	QTL	5268	Residual feed intake	residual feed intake	RFI	Significant	<0.001	18791150	-	-	Linkage
BCS	3	79398869	Animal QTLdb	Meat_and_Carcass	79371141	79371145	Association	36386	Intramuscular fat	rs41596889	EEF	Genome	SNP	25149327	Comparison-wise	Mendelian	limousin
BCS	3	79398869	Animal QTLdb	Reproduction	79371141	79371145	Association	30311	Interval to first estrus after calving	rs41596889	CALEST	SNP	Mendelian	22100599	Significant	Comparison-wise	brahman
BCS	3	79398869	Animal QTLdb	Reproduction	79371141	79371145	Association	30046	Interval to first estrus after calving	rs41596889	CALEST	SNP	Mendelian	22100599	Significant	Comparison-wise	brahman
BCS	3	79398869	Animal QTLdb	Reproduction	79371141	79371145	Association	39874	Daughter pregnancy rate	rs41596889	DPR	SNP	Mendelian	21831322	Significant	Genome-wise	holstein
BCS	3	79398869	Animal QTLdb	Reproduction	79371141	79371145	Association	39875	Stillbirth (maternal)	rs41596889	SB	SNP	Mendelian	21831322	Significant	Genome-wise	holstein
BCS	3	79398869	Animal QTLdb	Production	79371141	79371145	Association	39876	Length of productive life	rs41596889	PL	SNP	Mendelian	21831322	Significant	Genome-wise	holstein
BCS	3	79398869	Animal QTLdb	Exterior	79371141	79371145	Association	39877	Rear leg placement - side view	rs41596889	RLEGS	SNP	Mendelian	21831322	Significant	Genome-wise	holstein
BCS	3	79398869	Animal QTLdb	Health	79371141	79371145	Association	39878	Somatic cell score	rs41596889	SCS	milk somatic cell score	Genome	21831322	Mendelian	SNP	holstein
BCS	3	79405288	Animal QTLdb	Meat_and_Carcass	39458202	84553290	QTL	2541	Marbling score	intramuscular adipose amount	MARBL	29.2	-	11325189	-	-	intramuscular fat content
BCS	3	79405288	Animal QTLdb	Meat_and_Carcass	63865918	82044875	QTL	10696	Carcass weight	HUJ246,BMS1266,HUJII77	CWT	Linkage	Microsatellites	20477797	Chromosome-wise	Mendelian	Angus
BCS	3	79405288	Animal QTLdb	Reproduction	63865918	82044875	QTL	10695	Calving ease	HUJ246,BMS1266,HUJII77	CALEASE	Microsatellites	Mendelian	20477797	Significant	Genome-wise	Angus
BCS	3	79405288	Animal QTLdb	Production	63865918	82044875	QTL	10694	Body weight	HUJ246,BMS1266,HUJII77	BW	Linkage	Microsatellites	20477797	Chromosome-wise	Mendelian	Angus
BCS	3	79405288	Animal QTLdb	Meat_and_Carcass	63865918	82044875	QTL	10690	Longissimus muscle area	HUJ246,HUJ246,HUJII77	LMA	Microsatellites	Mendelian	20477797	Significant	Chromosome-wise	Angus
BCS	3	79405288	Animal QTLdb	Production	72058192	87935421	QTL	5267	Residual feed intake	residual feed intake	RFI	Significant	<0.001	18791150	-	-	Linkage
BCS	3	79405288	Animal QTLdb	Production	72058192	89720435	QTL	5268	Residual feed intake	residual feed intake	RFI	Significant	<0.001	18791150	-	-	Linkage
BCS	3	79405288	Animal QTLdb	Meat_and_Carcass	79371141	79371145	Association	36386	Intramuscular fat	rs41596889	EEF	Genome	SNP	25149327	Comparison-wise	Mendelian	limousin
BCS	3	79405288	Animal QTLdb	Reproduction	79371141	79371145	Association	30311	Interval to first estrus after calving	rs41596889	CALEST	SNP	Mendelian	22100599	Significant	Comparison-wise	brahman
BCS	3	79405288	Animal QTLdb	Reproduction	79371141	79371145	Association	30046	Interval to first estrus after calving	rs41596889	CALEST	SNP	Mendelian	22100599	Significant	Comparison-wise	brahman
BCS	3	79405288	Animal QTLdb	Reproduction	79371141	79371145	Association	39874	Daughter pregnancy rate	rs41596889	DPR	SNP	Mendelian	21831322	Significant	Genome-wise	holstein
BCS	3	79405288	Animal QTLdb	Reproduction	79371141	79371145	Association	39875	Stillbirth (maternal)	rs41596889	SB	SNP	Mendelian	21831322	Significant	Genome-wise	holstein
BCS	3	79405288	Animal QTLdb	Production	79371141	79371145	Association	39876	Length of productive life	rs41596889	PL	SNP	Mendelian	21831322	Significant	Genome-wise	holstein
BCS	3	79405288	Animal QTLdb	Exterior	79371141	79371145	Association	39877	Rear leg placement - side view	rs41596889	RLEGS	SNP	Mendelian	21831322	Significant	Genome-wise	holstein
BCS	3	79405288	Animal QTLdb	Health	79371141	79371145	Association	39878	Somatic cell score	rs41596889	SCS	milk somatic cell score	Genome	21831322	Mendelian	SNP	holstein
BCS	5	42830228	Animal QTLdb	Milk	4693754	92900908	QTL	10437	Milk fat percentage	holstein	FP	Linkage	Mendelian	15514072	Significant	Chromosome-wise	milk fat amount
BCS	5	42830228	Animal QTLdb	Milk	6110736	90863996	QTL	10435	Milk yield	holstein	MY	Mendelian	Genome-wise	15514072	0.0011	Significant	milk amount
BCS	5	42830228	Animal QTLdb	Milk	7439157	93609399	QTL	10436	Milk protein yield	holstein	PY	Linkage	Mendelian	15514072	Significant	Chromosome-wise	milk protein amount
BCS	5	42830228	Animal QTLdb	Health	11185304	103882522	QTL	9915	Tick resistance	gir,holstein	TICKR	Chromosome-wise	Significant	17894560	<0.05	2815	response to parasitic infection trait
BCS	5	42830228	Animal QTLdb	Milk	17889402	109284767	QTL	21534	Milk alpha-lactalbumin percentage	holstein	MALACTP	Linkage	-	19397519	Significant	Genome-wise	milk alpha-lactalbumin amount
BCS	5	42830228	Animal QTLdb	Meat_and_Carcass	26054763	46131633	QTL	10729	Longissimus muscle area	RM103,DIK4759,BL37	LMA	Microsatellites	Mendelian	20477797	Significant	Chromosome-wise	Angus
BCS	5	42830228	Animal QTLdb	Meat_and_Carcass	26054763	46131633	QTL	10728	Marbling score	RM103,DIK4759,BL37	MARBL	Linkage	Microsatellites	20477797	Genome-wise	Mendelian	Angus
BCS	5	42830228	Animal QTLdb	Production	26568420	66421050	QTL	37668	Body weight	IGF1,BM6026,MYF5,CSSM34	BW	Linkage	Microsatellites	ISU0074	Experiment-wise	Sex-specific	romosinuano
BCS	5	42830228	Animal QTLdb	Exterior	28561051	46131633	QTL	1559	Dairy form	AGLA293,BL37	DYF	Significant	2.79	16230715	-	-	back conformation trait
BCS	5	42830228	Animal QTLdb	Exterior	28561051	46131633	QTL	1565	Teat length	AGLA293,BL37	TLGTH	Microsatellites	Significant	16230715	-	3.04	nipple length
BCS	5	42830228	Animal QTLdb	Exterior	28561051	61718439	QTL	10278	Udder height	AGLA293,AGLA254	UHT	Linkage	Microsatellites	15377635	Significant	n/a	holstein
BCS	5	42830228	Animal QTLdb	Milk	28561051	61718439	QTL	10279	Milk protein percentage	AGLA293,AGLA254	PP	milk protein percentage	Linkage	15377635	n/a	Microsatellites	holstein
BCS	5	42830228	Animal QTLdb	Milk	30199437	95911996	QTL	10438	Milk protein percentage	holstein	PP	Linkage	Mendelian	15514072	Significant	Chromosome-wise	milk protein amount
BCS	5	42830228	Animal QTLdb	Milk	31882104	117786662	QTL	9993	Milk yield	milk amount	MY	Chromosome-wise	Significant	19793271	-	0.03	milk yield
BCS	5	42830228	Animal QTLdb	Meat_and_Carcass	33653332	58450524	QTL	4902	Longissimus muscle area	longissimus thoracis muscle area	LMA	Significant	16.7	14677852	-	-2.85	Linkage
BCS	5	42830228	Animal QTLdb	Exterior	35955928	49240138	QTL	3575	Structural soundness	BMC1009,RM500	SOUND	Significant	<0.05	17183116	-	-	body conformation trait
BCS	5	42830228	Animal QTLdb	Meat_and_Carcass	36310174	66421050	QTL	1362	Fat thickness at the 12th rib	subcutaneous adipose thickness	FATTH	-0.18	-	10764062	-	-	back fat thickness
BCS	5	42830228	Animal QTLdb	Production	37195788	60221752	QTL	4901	Body weight	body mass	BW	Mendelian	Genome-wise	14677852	26	Significant	body weight
BCS	5	42830228	Animal QTLdb	Meat_and_Carcass	40295437	58627646	QTL	1730	Dressing percentage	CSSM034,BMS490	DRESSPERC	Significant	23.5	15537759	-	0.61	dressing percentage
BCS	5	42830228	Animal QTLdb	Production	40301636	63551660	QTL	1301	Body weight	CSSM34,RM500,ETH10	BW	Microsatellites	-	12926775	0.12	-	body mass
BCS	5	42830228	Animal QTLdb	Production	40301636	63551660	QTL	1305	Body weight	CSSM34,RM500,ETH10	BW	Microsatellites	-	12926775	0.45	-	body mass
BCS	5	42830228	Animal QTLdb	Reproduction	41623858	72620348	QTL	1376	FSH at castration	blood follicle stimulating hormone amount	FSHC	-	-	15566467	-	-	Linkage
BCS	5	42830228	Animal QTLdb	Milk	42765912	42765916	Association	240370	Milk yield	rs135896025	MY	Genome	SNP	34828436	Significant	Chromosome-wise	holstein
BCS	5	42830228	Animal QTLdb	Milk	42765912	42765916	Association	250386	Milk protein percentage	rs135896025	PP	milk protein percentage	Genome	34828436	Chromosome-wise	SNP	holstein
BCS	5	42830228	Animal QTLdb	Exterior	42775922	42775926	Association	137185	Udder cleft	rs29014396	UC	SNP	Mendelian	28727049	Significant	Experiment-wise	nelore,Angus
BCS	5	42830228	Animal QTLdb	Milk	42806839	42806843	Association	173972	Milk fat yield	rs43440616	FY	milk fat yield	Genome	31139206	Mendelian	SNP	holstein
BCS	5	42830228	Animal QTLdb	Reproduction	42810752	42810756	Association	71436	Inhibin level	rs136266029	INHIB	SNP	Mendelian	23785023	Significant	Experiment-wise	Tropical Composite
BCS	5	42830228	Animal QTLdb	Reproduction	42816364	42816368	Association	71439	Inhibin level	rs133263529	INHIB	SNP	Mendelian	23785023	Significant	Experiment-wise	Tropical Composite
BCS	5	42830228	Animal QTLdb	Reproduction	42824087	42824091	Association	71444	Inhibin level	rs135844638	INHIB	SNP	Mendelian	23785023	Significant	Experiment-wise	Tropical Composite
BCS	5	42830228	Animal QTLdb	Milk	42830226	42830230	Association	174394	Milk yield	rs43440584	MY	Genome	SNP	31139206	Genome-wise	Mendelian	holstein
BCS	5	42830228	Animal QTLdb	Milk	42830226	42830230	Association	175382	Milk protein yield	rs43440584	PY	milk protein yield	Genome	31139206	Mendelian	SNP	holstein
BCS	5	42830228	Animal QTLdb	Health	42830226	42830230	Association	175696	Somatic cell score	rs43440584	SCS	milk somatic cell score	Genome	31139206	Mendelian	SNP	holstein
BCS	5	42830228	Animal QTLdb	Milk	42830226	42830230	Association	240552	Milk yield	rs43440584	MY	Genome	SNP	34828436	Significant	Chromosome-wise	holstein
BCS	5	42830228	Animal QTLdb	Milk	42849582	42849586	Association	245830	Milk fat percentage	rs109679203	FP	milk fat percentage	Genome	34828436	Chromosome-wise	SNP	holstein
BCS	5	42830228	Animal QTLdb	Milk	42854358	42854362	Association	175383	Milk protein yield	rs134123347	PY	milk protein yield	Genome	31139206	Mendelian	SNP	holstein
BCS	5	42830228	Animal QTLdb	Milk	42854358	42854362	Association	174395	Milk yield	rs134123347	MY	Genome	SNP	31139206	Genome-wise	Mendelian	holstein
BCS	5	42830228	Animal QTLdb	Reproduction	42860716	42860720	Association	71258	Inhibin level	rs133497147	INHIB	SNP	Mendelian	23785023	Significant	Experiment-wise	Tropical Composite
BCS	5	42830228	Animal QTLdb	Reproduction	42880149	42880153	Association	71276	Inhibin level	rs136792557	INHIB	SNP	Mendelian	23785023	Significant	Experiment-wise	Tropical Composite
BCS	5	42830228	Animal QTLdb	Production	42883308	42883312	Association	124056	Average daily gain	rs109028700	ADG	Genome	SNP	27892541	Comparison-wise	Mendelian	simmental
BCS	6	85312679	Animal QTLdb	Meat_and_Carcass	7058736	86908445	QTL	12153	Kidney, pelvic, and heart fat percentage	INRA133	KPHCWT	Microsatellites	Mendelian	20477785	Significant	Genome-wise	jersey,limousin
BCS	6	85312679	Animal QTLdb	Meat_and_Carcass	7058736	86908445	QTL	12154	Kidney, pelvic, and heart fat weight	INRA133	KPHWT	Microsatellites	Mendelian	20477785	Significant	Genome-wise	jersey,limousin
BCS	6	85312679	Animal QTLdb	Health	13235678	111495252	QTL	10439	Somatic cell score	holstein	SCS	Linkage	Mendelian	15514072	Significant	Chromosome-wise	milk somatic cell quantity
BCS	6	85312679	Animal QTLdb	Milk	31020573	85655000	QTL	1508	Milk protein percentage	BM1329,BM4311	PP	Linkage	Microsatellites	16702292	10.6	Significant	milk protein amount
BCS	6	85312679	Animal QTLdb	Milk	31020573	85655000	QTL	1509	Milk protein yield	BM1329,BM4311	PY	Linkage	Microsatellites	16702292	10.3	Significant	milk protein amount
BCS	6	85312679	Animal QTLdb	Milk	31020573	85655000	QTL	1510	Milk yield	BM1329,BM4311	MY	Microsatellites	Significant	16702292	-	22.5	milk amount
BCS	6	85312679	Animal QTLdb	Milk	34535479	85900430	QTL	1542	Milk yield	BMS470	MY	Microsatellites	1.44	16428646	-	-	milk amount
BCS	6	85312679	Animal QTLdb	Milk	35412014	85900430	QTL	1544	Milk protein yield	BMS470	PY	Linkage	Microsatellites	16428646	-	1.41	milk protein amount
BCS	6	85312679	Animal QTLdb	Milk	41460105	85900430	QTL	1546	Milk protein percentage	BMS2460	PP	Linkage	Microsatellites	16428646	-	1.23	milk protein amount
BCS	6	85312679	Animal QTLdb	Production	62759905	88530035	QTL	5272	Residual feed intake	residual feed intake	RFI	Significant	0.0049	18791150	-	-	Linkage
BCS	6	85312679	Animal QTLdb	Reproduction	63022866	86776965	QTL	5388	Gestation length	holstein	GLENGTH	Mendelian	Chromosome-wise	19016677	<0.01	Significant	gestation period duration
BCS	6	85312679	Animal QTLdb	Milk	65652471	85462162	QTL	21536	Milk alpha-casein percentage	holstein	MACASP	Linkage	-	19397519	Significant	Genome-wise	milk alpha-casein amount
BCS	6	85312679	Animal QTLdb	Milk	66616660	87390539	QTL	21535	Milk alpha-casein percentage	holstein	MACASP	Linkage	-	19397519	Significant	Genome-wise	milk alpha-casein amount
BCS	6	85312679	Animal QTLdb	Milk	71840808	85655000	QTL	2512	Milk yield	BM415,BM4311	MY	Microsatellites	Significant	11178740	-	<0.05	milk amount
BCS	6	85312679	Animal QTLdb	Milk	71840808	85655000	QTL	2513	Milk protein yield	BM415,BM4311	PY	Linkage	Microsatellites	11178740	<0.10	Significant	milk protein amount
BCS	6	85312679	Animal QTLdb	Milk	73628940	113073015	QTL	3412	Milk protein percentage	INRAK	PP	Linkage	Microsatellites	12605852	-	0.0004	milk protein amount
BCS	6	85312679	Animal QTLdb	Meat_and_Carcass	78318402	103431130	QTL	10778	Fat thickness at the 12th rib	CSN3,BMS5029,BMS5029	FATTH	Linkage	Microsatellites	20477797	Chromosome-wise	Mendelian	Angus
BCS	6	85312679	Animal QTLdb	Meat_and_Carcass	78318402	103431130	QTL	10776	Longissimus muscle area	CSN3,BM8124,BMS5029	LMA	Microsatellites	Mendelian	20477797	Significant	Chromosome-wise	Angus
BCS	6	85312679	Animal QTLdb	Production	78318402	88880649	QTL	10774	Body height	CSN3,CSN3,BM8124	HEIGHT	Mendelian	Chromosome-wise	20477797	0.001202264435	Significant	Angus
BCS	6	85312679	Animal QTLdb	Meat_and_Carcass	78318402	88880649	QTL	10773	Carcass weight	CSN3,CSN3,BM8124	CWT	Linkage	Microsatellites	20477797	Genome-wise	Mendelian	Angus
BCS	6	85312679	Animal QTLdb	Exterior	82254044	104307665	QTL	1569	Teat length	BMS5021,BMC4203	TLGTH	Microsatellites	Significant	16230715	-	3.16	nipple length
BCS	6	85312679	Animal QTLdb	Milk	85006364	111495252	QTL	2430	Milk yield	AFR227,BM2320	MY	Microsatellites	Significant	10376304	-	2.26	milk amount
BCS	6	85312679	Animal QTLdb	Milk	85006364	111495252	QTL	2432	Milk fat yield	AFR227,BM2320	FY	Linkage	Microsatellites	10376304	2.02	Significant	total milk fat amount
BCS	6	85312679	Animal QTLdb	Milk	85006364	85655000	QTL	2661	Milk protein percentage	AFR227,BM4311	PP	Linkage	Microsatellites	14762090	16.9	Significant	milk protein amount
BCS	6	85312679	Animal QTLdb	Milk	85230148	85230152	Association	250675	Milk protein percentage	rs136372998	PP	milk protein percentage	Genome	34828436	Chromosome-wise	SNP	holstein
BCS	6	85312679	Animal QTLdb	Milk	85230148	85230152	Association	240677	Milk yield	rs136372998	MY	Genome	SNP	34828436	Significant	Chromosome-wise	holstein
BCS	6	85312679	Animal QTLdb	Milk	85236777	85236781	Association	137690	Milk protein yield	rs132941029	PY	milk protein yield	Genome	27760518	Mendelian	SNP	norwegian red
BCS	6	85312679	Animal QTLdb	Milk	85258893	85258897	Association	240821	Milk yield	rs467630445	MY	Genome	SNP	34828436	Significant	Chromosome-wise	holstein
BCS	6	85312679	Animal QTLdb	Milk	85265219	85265223	Association	240726	Milk yield	rs210124042	MY	Genome	SNP	34828436	Significant	Chromosome-wise	holstein
BCS	6	85312679	Animal QTLdb	Milk	85265219	85265223	Association	250712	Milk protein percentage	rs210124042	PP	milk protein percentage	Genome	34828436	Chromosome-wise	SNP	holstein
BCS	6	85312679	Animal QTLdb	Milk	85271237	85271241	Association	250779	Milk protein percentage	rs439602826	PP	milk protein percentage	Genome	34828436	Chromosome-wise	SNP	holstein
BCS	6	85312679	Animal QTLdb	Milk	85274238	85274242	Association	250549	Milk protein percentage	rs109613975	PP	milk protein percentage	Genome	34828436	Chromosome-wise	SNP	holstein
BCS	6	85312679	Animal QTLdb	Milk	85274238	85274242	Association	249614	Milk protein yield	rs109613975	PY	milk protein yield	Genome	34828436	Chromosome-wise	SNP	holstein
BCS	6	85312679	Animal QTLdb	Milk	85274238	85274242	Association	104994	Milk protein percentage	rs109613975	PP	milk protein percentage	Genome	27287773	Mendelian	SNP	holstein
BCS	6	85312679	Animal QTLdb	Milk	85274238	85274242	Association	214740	Milk protein percentage	rs109613975	PP	milk protein percentage	Genome	32998688	Mendelian	SNP	holstein
BCS	6	85312679	Animal QTLdb	Milk	85312677	85312681	Association	117039	Milk unglycosylated kappa-casein percentage	rs135052123	MUGKCASP	Mendelian	Experiment-wise	27485317	4.76E-12	Significant	holstein
BCS	6	85312679	Animal QTLdb	Milk	85312677	85312681	Association	109159	Milk kappa-casein percentage	rs135052123	MKCASP	milk kappa-casein percentage	Genome	27485317	Mendelian	SNP	holstein
BCS	6	85312679	Animal QTLdb	Milk	85312677	85312681	Association	114403	Milk glycosylated kappa-casein percentage	rs135052123	MGKCASP	Mendelian	Experiment-wise	27485317	1.05E-07	Significant	holstein
BCS	6	85312679	Animal QTLdb	Health	85312677	85312681	Association	179769	Ketosis	rs135052123	KETO	Mendelian	Genome-wise	31311492	-	Significant	holstein
BCS	6	85312679	Animal QTLdb	Milk	85312677	85312681	Association	119596	Milk alpha-S2-casein percentage	rs135052123	MAS2CP	Genome	SNP	27485317	Experiment-wise	Mendelian	holstein
BCS	6	85312679	Animal QTLdb	Milk	85312677	85312681	Association	119950	Milk phosphorylated alpha-S2-casein percentage	rs135052123	MPAS2CP	Mendelian	Experiment-wise	27485317	0.0001	Significant	holstein
BCS	6	85312679	Animal QTLdb	Milk	85333878	85333882	Association	114398	Milk glycosylated kappa-casein percentage	rs110168167	MGKCASP	Mendelian	Experiment-wise	27485317	9.59E-08	Significant	holstein
BCS	6	85312679	Animal QTLdb	Milk	85333878	85333882	Association	105555	Milk protein percentage	rs110168167	PP	milk protein percentage	Genome	27287773	Mendelian	SNP	holstein
BCS	6	85312679	Animal QTLdb	Milk	85333878	85333882	Association	109184	Milk kappa-casein percentage	rs110168167	MKCASP	milk kappa-casein percentage	Genome	27485317	Mendelian	SNP	holstein
BCS	6	85312679	Animal QTLdb	Milk	85333878	85333882	Association	117112	Milk unglycosylated kappa-casein percentage	rs110168167	MUGKCASP	Mendelian	Experiment-wise	27485317	2.94E-09	Significant	holstein
BCS	6	85312679	Animal QTLdb	Milk	85333878	85333882	Association	250579	Milk protein percentage	rs110168167	PP	milk protein percentage	Genome	34828436	Chromosome-wise	SNP	holstein
BCS	6	85312679	Animal QTLdb	Milk	85333878	85333882	Association	240609	Milk yield	rs110168167	MY	Genome	SNP	34828436	Significant	Chromosome-wise	holstein
BCS	6	85312679	Animal QTLdb	Milk	85345887	85345891	Association	110252	Milk kappa-casein percentage	rs136932909	MKCASP	milk kappa-casein percentage	Genome	27485317	Mendelian	SNP	holstein
BCS	6	85312679	Animal QTLdb	Milk	85345887	85345891	Association	115213	Milk glycosylated kappa-casein percentage	rs136932909	MGKCASP	Mendelian	Experiment-wise	27485317	0.0078	Significant	holstein
BCS	6	85312679	Animal QTLdb	Milk	85347525	85347529	Association	115214	Milk glycosylated kappa-casein percentage	rs109979061	MGKCASP	Mendelian	Experiment-wise	27485317	0.0078	Significant	holstein
BCS	6	85312679	Animal QTLdb	Milk	85347525	85347529	Association	110253	Milk kappa-casein percentage	rs109979061	MKCASP	milk kappa-casein percentage	Genome	27485317	Mendelian	SNP	holstein
BCS	6	85312679	Animal QTLdb	Milk	85348789	85348793	Association	109669	Milk kappa-casein percentage	rs136678289	MKCASP	milk kappa-casein percentage	Genome	27485317	Mendelian	SNP	holstein
BCS	6	85312679	Animal QTLdb	Milk	85348789	85348793	Association	114641	Milk glycosylated kappa-casein percentage	rs136678289	MGKCASP	Mendelian	Experiment-wise	27485317	1.97E-05	Significant	holstein
BCS	6	85312679	Animal QTLdb	Milk	85348789	85348793	Association	117804	Milk unglycosylated kappa-casein percentage	rs136678289	MUGKCASP	Mendelian	Experiment-wise	27485317	0.0025	Significant	holstein
BCS	6	85312679	Animal QTLdb	Milk	85348789	85348793	Association	137646	Milk protein yield	rs136678289	PY	milk protein yield	Genome	27760518	Mendelian	SNP	norwegian red
BCS	6	85312679	Animal QTLdb	Milk	85355315	85355319	Association	117748	Milk unglycosylated kappa-casein percentage	rs133754740	MUGKCASP	Mendelian	Experiment-wise	27485317	0.0013	Significant	holstein
BCS	6	85312679	Animal QTLdb	Milk	85355315	85355319	Association	110041	Milk kappa-casein percentage	rs133754740	MKCASP	milk kappa-casein percentage	Genome	27485317	Mendelian	SNP	holstein
BCS	6	85312679	Animal QTLdb	Milk	85375983	85375987	Association	111770	Milk kappa-casein percentage	rs132914192	MKCASP	milk kappa-casein percentage	Genome	27485317	Mendelian	SNP	holstein
BCS	6	85312679	Animal QTLdb	Milk	85381748	85381752	Association	109215	Milk kappa-casein percentage	rs110218742	MKCASP	milk kappa-casein percentage	Genome	27485317	Mendelian	SNP	holstein
BCS	6	85312679	Animal QTLdb	Milk	85381748	85381752	Association	114368	Milk glycosylated kappa-casein percentage	rs110218742	MGKCASP	Mendelian	Experiment-wise	27485317	3.39E-09	Significant	holstein
BCS	6	85312679	Animal QTLdb	Milk	85381748	85381752	Association	117272	Milk unglycosylated kappa-casein percentage	rs110218742	MUGKCASP	Mendelian	Experiment-wise	27485317	9.02E-07	Significant	holstein
BCS	6	85312679	Animal QTLdb	Milk	85383785	85383789	Association	112543	Milk kappa-casein percentage	rs110063049	MKCASP	milk kappa-casein percentage	Genome	27485317	Mendelian	SNP	holstein
BCS	6	85312679	Animal QTLdb	Milk	85383785	85383789	Association	115017	Milk glycosylated kappa-casein percentage	rs110063049	MGKCASP	Mendelian	Experiment-wise	27485317	0.0035	Significant	holstein
BCS	6	85312679	Animal QTLdb	Milk	85383785	85383789	Association	35736	Milk protein percentage	rs110063049	PP	milk protein percentage	Genome	20630249	Mendelian	SNP	holstein
BCS	6	85312679	Animal QTLdb	Milk	85383785	85383789	Association	26752	Milk protein percentage	rs110063049	PP	milk protein percentage	Genome	22449276	Mendelian	SNP	holstein
BCS	6	85312679	Animal QTLdb	Milk	85383785	85383789	Association	177361	Milk lactose yield	rs110063049	LACTYD	Genome	SNP	31447150	Comparison-wise	Mendelian	Fleckvieh
BCS	6	85312679	Animal QTLdb	Milk	85383785	85383789	Association	174850	Milk protein percentage	rs110063049	PP	milk protein percentage	Genome	31139206	Mendelian	SNP	holstein
BCS	6	85312679	Animal QTLdb	Health	85397689	85397693	Association	179827	Ketosis	rs136875142	KETO	Mendelian	Genome-wise	31311492	-	Significant	holstein
BCS	6	85312679	Animal QTLdb	Milk	85397689	85397693	Association	117133	Milk unglycosylated kappa-casein percentage	rs136875142	MUGKCASP	Mendelian	Experiment-wise	27485317	2.76E-08	Significant	holstein
BCS	6	85312679	Animal QTLdb	Milk	85397689	85397693	Association	109160	Milk kappa-casein percentage	rs136875142	MKCASP	milk kappa-casein percentage	Genome	27485317	Mendelian	SNP	holstein
BCS	6	85312679	Animal QTLdb	Milk	85397689	85397693	Association	114303	Milk glycosylated kappa-casein percentage	rs136875142	MGKCASP	Mendelian	Experiment-wise	27485317	7.91E-14	Significant	holstein
BCS	6	85312679	Animal QTLdb	Health	85401561	85401565	Association	179833	Ketosis	rs137082728	KETO	Mendelian	Genome-wise	31311492	-	Significant	holstein
BCS	6	85312679	Animal QTLdb	Health	85406889	85406893	Association	179684	Ketosis	rs110786992	KETO	Mendelian	Genome-wise	31311492	-	Significant	holstein
BCS	6	85312679	Animal QTLdb	Milk	85406889	85406893	Association	114818	Milk glycosylated kappa-casein percentage	rs110786992	MGKCASP	Mendelian	Experiment-wise	27485317	0.0003	Significant	holstein
BCS	6	85312679	Animal QTLdb	Milk	85406889	85406893	Association	110166	Milk kappa-casein percentage	rs110786992	MKCASP	milk kappa-casein percentage	Genome	27485317	Mendelian	SNP	holstein
BCS	6	85312679	Animal QTLdb	Milk	85411576	85411580	Association	20595	Milk alpha-casein to beta-casein ratio	rs109817504	ACNBCN	milk alpha-casein content to beta-casein content ratio	Genome	22192223	Mendelian	SNP	holstein,jersey
BCS	6	85312679	Animal QTLdb	Health	85411616	85411620	Association	31636	Somatic cell count	rs109757609	SCC	milk somatic cell count	Genome	24796806	Mendelian	SNP	holstein
BCS	6	85312679	Animal QTLdb	Production	85411616	85411620	Association	31637	Length of productive life	rs109757609	PL	SNP	Mendelian	24796806	Significant	Experiment-wise	holstein
BCS	6	85312679	Animal QTLdb	Milk	85411675	85411679	Association	109764	Milk kappa-casein percentage	rs134534951	MKCASP	milk kappa-casein percentage	Genome	27485317	Mendelian	SNP	holstein
BCS	6	85312679	Animal QTLdb	Milk	85411675	85411679	Association	117392	Milk unglycosylated kappa-casein percentage	rs134534951	MUGKCASP	Mendelian	Experiment-wise	27485317	1.38E-05	Significant	holstein
BCS	6	86996470	Animal QTLdb	Meat_and_Carcass	7058736	86908445	QTL	12153	Kidney, pelvic, and heart fat percentage	INRA133	KPHCWT	Microsatellites	Mendelian	20477785	Significant	Genome-wise	jersey,limousin
BCS	6	86996470	Animal QTLdb	Meat_and_Carcass	7058736	86908445	QTL	12154	Kidney, pelvic, and heart fat weight	INRA133	KPHWT	Microsatellites	Mendelian	20477785	Significant	Genome-wise	jersey,limousin
BCS	6	86996470	Animal QTLdb	Health	13235678	111495252	QTL	10439	Somatic cell score	holstein	SCS	Linkage	Mendelian	15514072	Significant	Chromosome-wise	milk somatic cell quantity
BCS	6	86996470	Animal QTLdb	Production	62759905	88530035	QTL	5272	Residual feed intake	residual feed intake	RFI	Significant	0.0049	18791150	-	-	Linkage
BCS	6	86996470	Animal QTLdb	Milk	66616660	87390539	QTL	21535	Milk alpha-casein percentage	holstein	MACASP	Linkage	-	19397519	Significant	Genome-wise	milk alpha-casein amount
BCS	6	86996470	Animal QTLdb	Milk	73628940	113073015	QTL	3412	Milk protein percentage	INRAK	PP	Linkage	Microsatellites	12605852	-	0.0004	milk protein amount
BCS	6	86996470	Animal QTLdb	Meat_and_Carcass	78318402	103431130	QTL	10778	Fat thickness at the 12th rib	CSN3,BMS5029,BMS5029	FATTH	Linkage	Microsatellites	20477797	Chromosome-wise	Mendelian	Angus
BCS	6	86996470	Animal QTLdb	Meat_and_Carcass	78318402	103431130	QTL	10776	Longissimus muscle area	CSN3,BM8124,BMS5029	LMA	Microsatellites	Mendelian	20477797	Significant	Chromosome-wise	Angus
BCS	6	86996470	Animal QTLdb	Production	78318402	88880649	QTL	10774	Body height	CSN3,CSN3,BM8124	HEIGHT	Mendelian	Chromosome-wise	20477797	0.001202264435	Significant	Angus
BCS	6	86996470	Animal QTLdb	Meat_and_Carcass	78318402	88880649	QTL	10773	Carcass weight	CSN3,CSN3,BM8124	CWT	Linkage	Microsatellites	20477797	Genome-wise	Mendelian	Angus
BCS	6	86996470	Animal QTLdb	Exterior	82254044	104307665	QTL	1569	Teat length	BMS5021,BMC4203	TLGTH	Microsatellites	Significant	16230715	-	3.16	nipple length
BCS	6	86996470	Animal QTLdb	Milk	85006364	111495252	QTL	2430	Milk yield	AFR227,BM2320	MY	Microsatellites	Significant	10376304	-	2.26	milk amount
BCS	6	86996470	Animal QTLdb	Milk	85006364	111495252	QTL	2432	Milk fat yield	AFR227,BM2320	FY	Linkage	Microsatellites	10376304	2.02	Significant	total milk fat amount
BCS	6	86996470	Animal QTLdb	Health	85655000	111495252	QTL	4977	Clinical mastitis	BM4311,BM2320	CM	Microsatellites	Mendelian	18832229	Significant	Chromosome-wise	holstein
BCS	6	86996470	Animal QTLdb	Reproduction	85655000	111495252	QTL	11320	Fertility treatments	BM4311,BM2320	FERTRT	Microsatellites	Mendelian	19841231	Significant	Chromosome-wise	holstein
BCS	6	86996470	Animal QTLdb	Reproduction	85655000	111495252	QTL	11315	Retained placenta	BM4311,BM2320	RETPL	Microsatellites	Mendelian	19841231	Significant	Chromosome-wise	holstein
BCS	6	86996470	Animal QTLdb	Exterior	86329932	111495252	QTL	10286	Udder height	BP7,BM2320	UHT	Linkage	Microsatellites	15377635	Significant	n/a	holstein
BCS	6	86996470	Animal QTLdb	Reproduction	86329932	111495252	QTL	10287	Non-return rate	BP7,BM2320	NRR	Microsatellites	n/a	15377635	0.002	Significant	holstein
BCS	6	86996470	Animal QTLdb	Reproduction	86329932	111495252	QTL	4690	Interval to first estrus after calving	BP7,BM2320	CALEST	Mendelian	Chromosome-wise	10791796	0.0062	Significant	female fertility trait
BCS	6	86996470	Animal QTLdb	Milk	86329932	104307665	QTL	1518	Milk fat yield	BP7,BMC4203	FY	Linkage	Microsatellites	16533362	<0.01	Significant	total milk fat amount
BCS	6	86996470	Animal QTLdb	Milk	86897291	86897295	Association	114497	Milk glycosylated kappa-casein percentage	rs110072033	MGKCASP	Mendelian	Experiment-wise	27485317	1.84E-06	Significant	holstein
BCS	6	86996470	Animal QTLdb	Milk	86897291	86897295	Association	117289	Milk unglycosylated kappa-casein percentage	rs110072033	MUGKCASP	Mendelian	Experiment-wise	27485317	1.79E-06	Significant	holstein
BCS	6	86996470	Animal QTLdb	Milk	86897291	86897295	Association	109355	Milk kappa-casein percentage	rs110072033	MKCASP	milk kappa-casein percentage	Genome	27485317	Mendelian	SNP	holstein
BCS	6	86996470	Animal QTLdb	Milk	86901530	86901534	Association	114854	Milk glycosylated kappa-casein percentage	rs43337908	MGKCASP	Mendelian	Experiment-wise	27485317	0.0003	Significant	holstein
BCS	6	86996470	Animal QTLdb	Milk	86901530	86901534	Association	110924	Milk kappa-casein percentage	rs43337908	MKCASP	milk kappa-casein percentage	Genome	27485317	Mendelian	SNP	holstein
BCS	6	86996470	Animal QTLdb	Milk	86902120	86902124	Association	115311	Milk glycosylated kappa-casein percentage	rs43337907	MGKCASP	Mendelian	Experiment-wise	27485317	0.0112	Significant	holstein
BCS	6	86996470	Animal QTLdb	Milk	86902120	86902124	Association	174864	Milk protein percentage	rs43337907	PP	milk protein percentage	Genome	31139206	Mendelian	SNP	holstein
BCS	6	86996470	Animal QTLdb	Milk	86902870	86902874	Association	240769	Milk yield	rs384202781	MY	Genome	SNP	34828436	Significant	Chromosome-wise	holstein
BCS	6	86996470	Animal QTLdb	Milk	86902903	86902907	Association	114917	Milk glycosylated kappa-casein percentage	rs43337904	MGKCASP	Mendelian	Experiment-wise	27485317	0.0012	Significant	holstein
BCS	6	86996470	Animal QTLdb	Milk	86902903	86902907	Association	112846	Milk kappa-casein percentage	rs43337904	MKCASP	milk kappa-casein percentage	Genome	27485317	Mendelian	SNP	holstein
BCS	6	86996470	Animal QTLdb	Health	86918707	86918711	Association	179931	Ketosis	rs43338548	KETO	Mendelian	Genome-wise	31311492	-	Significant	holstein
BCS	6	86996470	Animal QTLdb	Milk	86920179	86920183	Association	109528	Milk kappa-casein percentage	rs43338544	MKCASP	milk kappa-casein percentage	Genome	27485317	Mendelian	SNP	holstein
BCS	6	86996470	Animal QTLdb	Milk	86920179	86920183	Association	114937	Milk glycosylated kappa-casein percentage	rs43338544	MGKCASP	Mendelian	Experiment-wise	27485317	0.0014	Significant	holstein
BCS	6	86996470	Animal QTLdb	Milk	86920179	86920183	Association	117326	Milk unglycosylated kappa-casein percentage	rs43338544	MUGKCASP	Mendelian	Experiment-wise	27485317	6.02E-06	Significant	holstein
BCS	6	86996470	Animal QTLdb	Milk	86924172	86924176	Association	117131	Milk unglycosylated kappa-casein percentage	rs43338539	MUGKCASP	Mendelian	Experiment-wise	27485317	2.36E-08	Significant	holstein
BCS	6	86996470	Animal QTLdb	Milk	86924172	86924176	Association	114933	Milk glycosylated kappa-casein percentage	rs43338539	MGKCASP	Mendelian	Experiment-wise	27485317	0.0014	Significant	holstein
BCS	6	86996470	Animal QTLdb	Milk	86924172	86924176	Association	109377	Milk kappa-casein percentage	rs43338539	MKCASP	milk kappa-casein percentage	Genome	27485317	Mendelian	SNP	holstein
BCS	6	86996470	Animal QTLdb	Health	86924172	86924176	Association	175720	Somatic cell score	rs43338539	SCS	milk somatic cell score	Genome	31139206	Mendelian	SNP	holstein
BCS	6	86996470	Animal QTLdb	Reproduction	86924172	86924176	Association	176395	Conception rate	rs43338539	CONCRATE	SNP	Mendelian	31139206	Significant	Genome-wise	holstein
BCS	6	86996470	Animal QTLdb	Milk	86924172	86924176	Association	175442	Milk protein yield	rs43338539	PY	milk protein yield	Genome	31139206	Mendelian	SNP	holstein
BCS	6	86996470	Animal QTLdb	Milk	86924172	86924176	Association	174463	Milk yield	rs43338539	MY	Genome	SNP	31139206	Genome-wise	Mendelian	holstein
BCS	6	86996470	Animal QTLdb	Reproduction	86924172	86924176	Association	173417	Daughter pregnancy rate	rs43338539	DPR	SNP	Mendelian	31139206	Significant	Genome-wise	holstein
BCS	6	86996470	Animal QTLdb	Milk	86924172	86924176	Association	174111	Milk fat yield	rs43338539	FY	milk fat yield	Genome	31139206	Mendelian	SNP	holstein
BCS	6	86996470	Animal QTLdb	Health	86924172	86924176	Association	25254	Clinical mastitis	rs43338539	CM	SNP	Mendelian	23647142	Significant	Comparison-wise	holstein
BCS	6	86996470	Animal QTLdb	Reproduction	86924172	86924176	Association	42264	Calving ease (maternal)	rs43338539	CALEASE	SNP	Mendelian	21831322	Significant	Genome-wise	holstein
BCS	6	86996470	Animal QTLdb	Exterior	86924172	86924176	Association	42265	Dairy form	rs43338539	DYF	SNP	Mendelian	21831322	Significant	Genome-wise	holstein
BCS	6	86996470	Animal QTLdb	Reproduction	86924172	86924176	Association	42266	Daughter pregnancy rate	rs43338539	DPR	SNP	Mendelian	21831322	Significant	Genome-wise	holstein
BCS	6	86996470	Animal QTLdb	Exterior	86924172	86924176	Association	42267	Foot angle	rs43338539	FANG	SNP	Mendelian	21831322	Significant	Genome-wise	holstein
BCS	6	86996470	Animal QTLdb	Production	86924172	86924176	Association	42268	Net merit	rs43338539	NM	Mendelian	Genome-wise	21831322	<0.05	Significant	holstein
BCS	6	86996470	Animal QTLdb	Production	86924172	86924176	Association	42269	Length of productive life	rs43338539	PL	SNP	Mendelian	21831322	Significant	Genome-wise	holstein
BCS	6	86996470	Animal QTLdb	Exterior	86924172	86924176	Association	42270	Rear leg placement - side view	rs43338539	RLEGS	SNP	Mendelian	21831322	Significant	Genome-wise	holstein
BCS	6	86996470	Animal QTLdb	Reproduction	86924172	86924176	Association	42271	Calving ease	rs43338539	CALEASE	SNP	Mendelian	21831322	Significant	Genome-wise	holstein
BCS	6	86996470	Animal QTLdb	Health	86924172	86924176	Association	42272	Somatic cell score	rs43338539	SCS	milk somatic cell score	Genome	21831322	Mendelian	SNP	holstein
BCS	6	86996470	Animal QTLdb	Exterior	86924172	86924176	Association	42273	Teat length	rs43338539	TLGTH	Genome	SNP	21831322	Genome-wise	Mendelian	holstein
BCS	6	86996470	Animal QTLdb	Milk	86924172	86924176	Association	163941	Milk yield	rs43338539	MY	Genome	SNP	25084281	-	-	holstein
BCS	6	86996470	Animal QTLdb	Milk	86924172	86924176	Association	163963	Milk protein yield	rs43338539	PY	milk protein yield	Genome	25084281	-	SNP	holstein
BCS	6	86996470	Animal QTLdb	Milk	86936143	86936147	Association	174464	Milk yield	rs110360281	MY	Genome	SNP	31139206	Genome-wise	Mendelian	holstein
BCS	6	86996470	Animal QTLdb	Milk	86936143	86936147	Association	175443	Milk protein yield	rs110360281	PY	milk protein yield	Genome	31139206	Mendelian	SNP	holstein
BCS	6	86996470	Animal QTLdb	Health	86936143	86936147	Association	179526	Ketosis	rs110360281	KETO	Mendelian	Genome-wise	31311492	-	Significant	holstein
BCS	6	86996470	Animal QTLdb	Health	86936143	86936147	Association	179652	Ketosis	rs110360281	KETO	Mendelian	Genome-wise	31311492	-	Significant	holstein
BCS	6	86996470	Animal QTLdb	Production	86940861	86940865	Association	167543	Length of productive life	rs210373936	PL	SNP	-	30031583	Significant	-	holstein
BCS	6	86996470	Animal QTLdb	Health	86940861	86940865	Association	167545	Somatic cell score	rs210373936	SCS	milk somatic cell score	Genome	30031583	-	SNP	holstein
BCS	6	86996470	Animal QTLdb	Health	86951480	86951484	QTL	238668	Clinical mastitis	rs109246963,rs110813063,rs110300280	CM	SNP	-	34288907	Significant	Chromosome-wise	holstein
BCS	6	86996470	Animal QTLdb	Health	86951480	86951484	QTL	238670	Clinical mastitis	rs460431378,rs110813063	CM	CNV	-	34288907	Significant	Chromosome-wise	holstein
BCS	6	86996470	Animal QTLdb	Exterior	86951480	86951484	QTL	238672	Body condition score	rs460431378,rs110813063	BCS	CNV	-	34288907	Significant	Chromosome-wise	holstein
BCS	6	86996470	Animal QTLdb	Reproduction	86951480	86951484	QTL	238673	Calving interval	rs460431378,rs110813063	CALINTV	CNV	-	34288907	Significant	Chromosome-wise	holstein
BCS	6	86996470	Animal QTLdb	Milk	86964712	86964716	Association	240651	Milk yield	rs134342291	MY	Genome	SNP	34828436	Significant	Chromosome-wise	holstein
BCS	6	86996470	Animal QTLdb	Milk	86964712	86964716	Association	109439	Milk kappa-casein percentage	rs134342291	MKCASP	milk kappa-casein percentage	Genome	27485317	Mendelian	SNP	holstein
BCS	6	86996470	Animal QTLdb	Milk	86964712	86964716	Association	114695	Milk glycosylated kappa-casein percentage	rs134342291	MGKCASP	Mendelian	Experiment-wise	27485317	0.0001	Significant	holstein
BCS	6	86996470	Animal QTLdb	Milk	86964712	86964716	Association	117374	Milk unglycosylated kappa-casein percentage	rs134342291	MUGKCASP	Mendelian	Experiment-wise	27485317	1.00E-05	Significant	holstein
BCS	6	86996470	Animal QTLdb	Milk	86964712	86964716	Association	137671	Milk protein yield	rs134342291	PY	milk protein yield	Genome	27760518	Mendelian	SNP	norwegian red
BCS	6	86996470	Animal QTLdb	Health	86964712	86964716	Association	137418	Clinical mastitis	rs134342291	CM	SNP	Mendelian	27760518	Significant	Chromosome-wise	norwegian red
BCS	6	86996470	Animal QTLdb	Milk	86964712	86964716	Association	137594	Milk yield	rs134342291	MY	Genome	SNP	27760518	Chromosome-wise	Mendelian	norwegian red
BCS	6	86996470	Animal QTLdb	Reproduction	86964712	86964716	Association	176381	Conception rate	rs134342291	CONCRATE	SNP	Mendelian	31139206	Significant	Genome-wise	holstein
BCS	6	86996470	Animal QTLdb	Health	86964712	86964716	Association	175721	Somatic cell score	rs134342291	SCS	milk somatic cell score	Genome	31139206	Mendelian	SNP	holstein
BCS	6	86996470	Animal QTLdb	Milk	86964712	86964716	Association	174465	Milk yield	rs134342291	MY	Genome	SNP	31139206	Genome-wise	Mendelian	holstein
BCS	6	86996470	Animal QTLdb	Milk	86964712	86964716	Association	174112	Milk fat yield	rs134342291	FY	milk fat yield	Genome	31139206	Mendelian	SNP	holstein
BCS	6	86996470	Animal QTLdb	Reproduction	86964712	86964716	Association	173418	Daughter pregnancy rate	rs134342291	DPR	SNP	Mendelian	31139206	Significant	Genome-wise	holstein
BCS	6	86996470	Animal QTLdb	Exterior	86965173	86965177	Association	214789	Udder depth	rs110041776	UDPTH	SNP	Mendelian	32998688	Significant	Genome-wise	holstein
BCS	6	86996470	Animal QTLdb	Health	86972745	86972749	Association	137425	Clinical mastitis	rs132720609	CM	SNP	Mendelian	27760518	Significant	Chromosome-wise	norwegian red
BCS	6	86996470	Animal QTLdb	Health	86979770	86979774	Association	137426	Clinical mastitis	rs136359868	CM	SNP	Mendelian	27760518	Significant	Chromosome-wise	norwegian red
BCS	6	86996470	Animal QTLdb	Milk	86981354	86981358	Association	240765	Milk yield	rs382661096	MY	Genome	SNP	34828436	Significant	Chromosome-wise	holstein
BCS	6	86996470	Animal QTLdb	Health	86982562	86982566	Association	137427	Clinical mastitis	rs132901985	CM	SNP	Mendelian	27760518	Significant	Chromosome-wise	norwegian red
BCS	6	86996470	Animal QTLdb	Health	86982562	86982566	Association	160095	Bovine respiratory disease susceptibility	rs132901985	BRDS	SNP	-	30229962	-	-	charolais,hereford,red angus,Angus
BCS	6	86996470	Animal QTLdb	Milk	86988471	86988475	Association	240674	Milk yield	rs136185729	MY	Genome	SNP	34828436	Significant	Chromosome-wise	holstein
BCS	6	86996470	Animal QTLdb	Milk	86989609	86989613	Association	240664	Milk yield	rs135430156	MY	Genome	SNP	34828436	Significant	Chromosome-wise	holstein
BCS	6	86996470	Animal QTLdb	Milk	86989835	86989839	Association	240679	Milk yield	rs136423187	MY	Genome	SNP	34828436	Significant	Chromosome-wise	holstein
BCS	6	86996470	Animal QTLdb	Milk	86990122	86990126	Association	240661	Milk yield	rs135214475	MY	Genome	SNP	34828436	Significant	Chromosome-wise	holstein
BCS	6	86996470	Animal QTLdb	Health	86991267	86991271	Association	137459	Clinical mastitis	rs134769643	CM	SNP	Mendelian	27760518	Significant	Chromosome-wise	norwegian red
BCS	6	86996470	Animal QTLdb	Health	86991267	86991271	Association	137531	Clinical mastitis	rs134769643	CM	SNP	Mendelian	27760518	Significant	Chromosome-wise	norwegian red
BCS	6	86996470	Animal QTLdb	Milk	86991267	86991271	Association	119635	Milk alpha-S2-casein percentage	rs134769643	MAS2CP	Genome	SNP	27485317	Experiment-wise	Mendelian	holstein
BCS	6	86996470	Animal QTLdb	Milk	86991267	86991271	Association	120012	Milk phosphorylated alpha-S2-casein percentage	rs134769643	MPAS2CP	Mendelian	Experiment-wise	27485317	0.0111	Significant	holstein
BCS	6	86996470	Animal QTLdb	Milk	86991267	86991271	Association	117555	Milk unglycosylated kappa-casein percentage	rs134769643	MUGKCASP	Mendelian	Experiment-wise	27485317	0.0002	Significant	holstein
BCS	6	86996470	Animal QTLdb	Milk	86991267	86991271	Association	114635	Milk glycosylated kappa-casein percentage	rs134769643	MGKCASP	Mendelian	Experiment-wise	27485317	1.96E-05	Significant	holstein
BCS	6	86996470	Animal QTLdb	Milk	86991267	86991271	Association	109538	Milk kappa-casein percentage	rs134769643	MKCASP	milk kappa-casein percentage	Genome	27485317	Mendelian	SNP	holstein
BCS	6	86996470	Animal QTLdb	Health	86991742	86991746	Association	137460	Clinical mastitis	rs137622197	CM	SNP	Mendelian	27760518	Significant	Chromosome-wise	norwegian red
BCS	6	86996470	Animal QTLdb	Health	86991742	86991746	Association	137532	Clinical mastitis	rs137622197	CM	SNP	Mendelian	27760518	Significant	Chromosome-wise	norwegian red
BCS	6	86996470	Animal QTLdb	Health	86992275	86992279	Association	137412	Clinical mastitis	rs133300430	CM	SNP	Mendelian	27760518	Significant	Chromosome-wise	norwegian red
BCS	6	86996470	Animal QTLdb	Health	86992275	86992279	Association	137525	Clinical mastitis	rs133300430	CM	SNP	Mendelian	27760518	Significant	Chromosome-wise	norwegian red
BCS	6	86996470	Animal QTLdb	Milk	86992275	86992279	Association	137595	Milk yield	rs133300430	MY	Genome	SNP	27760518	Chromosome-wise	Mendelian	norwegian red
BCS	6	86996470	Animal QTLdb	Milk	86992275	86992279	Association	137674	Milk protein yield	rs133300430	PY	milk protein yield	Genome	27760518	Mendelian	SNP	norwegian red
BCS	6	86996470	Animal QTLdb	Milk	86992275	86992279	Association	119636	Milk alpha-S2-casein percentage	rs133300430	MAS2CP	Genome	SNP	27485317	Experiment-wise	Mendelian	holstein
BCS	6	86996470	Animal QTLdb	Milk	86992275	86992279	Association	120013	Milk phosphorylated alpha-S2-casein percentage	rs133300430	MPAS2CP	Mendelian	Experiment-wise	27485317	0.0111	Significant	holstein
BCS	6	86996470	Animal QTLdb	Milk	86992275	86992279	Association	109539	Milk kappa-casein percentage	rs133300430	MKCASP	milk kappa-casein percentage	Genome	27485317	Mendelian	SNP	holstein
BCS	6	86996470	Animal QTLdb	Reproduction	86992275	86992279	Association	106949	Daughter pregnancy rate	rs133300430	DPR	SNP	Mendelian	27209127	Significant	Comparison-wise	holstein
BCS	6	86996470	Animal QTLdb	Milk	86992275	86992279	Association	114636	Milk glycosylated kappa-casein percentage	rs133300430	MGKCASP	Mendelian	Experiment-wise	27485317	1.96E-05	Significant	holstein
BCS	6	86996470	Animal QTLdb	Milk	86992275	86992279	Association	117556	Milk unglycosylated kappa-casein percentage	rs133300430	MUGKCASP	Mendelian	Experiment-wise	27485317	0.0002	Significant	holstein
BCS	6	86996470	Animal QTLdb	Reproduction	86992275	86992279	Association	173419	Daughter pregnancy rate	rs133300430	DPR	SNP	Mendelian	31139206	Significant	Genome-wise	holstein
BCS	6	86996470	Animal QTLdb	Milk	86992275	86992279	Association	174113	Milk fat yield	rs133300430	FY	milk fat yield	Genome	31139206	Mendelian	SNP	holstein
BCS	6	86996470	Animal QTLdb	Milk	86992275	86992279	Association	174466	Milk yield	rs133300430	MY	Genome	SNP	31139206	Genome-wise	Mendelian	holstein
BCS	6	86996470	Animal QTLdb	Health	86992275	86992279	Association	175722	Somatic cell score	rs133300430	SCS	milk somatic cell score	Genome	31139206	Mendelian	SNP	holstein
BCS	6	86996470	Animal QTLdb	Reproduction	86992275	86992279	Association	176382	Conception rate	rs133300430	CONCRATE	SNP	Mendelian	31139206	Significant	Genome-wise	holstein
BCS	6	86996470	Animal QTLdb	Milk	86992275	86992279	Association	175997	Milk yield	rs133300430	MY	Genome	SNP	31139206	Genome-wise	Mendelian	holstein
BCS	6	86996470	Animal QTLdb	Milk	86992275	86992279	Association	175444	Milk protein yield	rs133300430	PY	milk protein yield	Genome	31139206	Mendelian	SNP	holstein
BCS	6	86996470	Animal QTLdb	Health	86992275	86992279	Association	179718	Ketosis	rs133300430	KETO	Mendelian	Genome-wise	31311492	-	Significant	holstein
BCS	6	86996470	Animal QTLdb	Milk	86993226	86993230	Association	240658	Milk yield	rs134765238	MY	Genome	SNP	34828436	Significant	Chromosome-wise	holstein
BCS	6	86996470	Animal QTLdb	Health	86996468	86996472	Association	179523	Ketosis	rs110310151	KETO	Mendelian	Genome-wise	31311492	-	Significant	holstein
BCS	6	86996470	Animal QTLdb	Health	86996468	86996472	Association	179649	Ketosis	rs110310151	KETO	Mendelian	Genome-wise	31311492	-	Significant	holstein
BCS	6	86996470	Animal QTLdb	Milk	86996468	86996472	Association	137781	Milk fat yield	rs110310151	FY	milk fat yield	Genome	27760518	Mendelian	SNP	norwegian red
BCS	6	86996470	Animal QTLdb	Health	86996468	86996472	Association	137422	Clinical mastitis	rs110310151	CM	SNP	Mendelian	27760518	Significant	Chromosome-wise	norwegian red
BCS	6	86996470	Animal QTLdb	Health	86996468	86996472	Association	137528	Clinical mastitis	rs110310151	CM	SNP	Mendelian	27760518	Significant	Chromosome-wise	norwegian red
BCS	6	86996470	Animal QTLdb	Milk	86996468	86996472	Association	137592	Milk yield	rs110310151	MY	Genome	SNP	27760518	Chromosome-wise	Mendelian	norwegian red
BCS	6	86996470	Animal QTLdb	Milk	86996468	86996472	Association	137613	Milk protein yield	rs110310151	PY	milk protein yield	Genome	27760518	Mendelian	SNP	norwegian red
BCS	6	86996470	Animal QTLdb	Milk	86996468	86996472	Association	113357	Milk kappa-casein percentage	rs110310151	MKCASP	milk kappa-casein percentage	Genome	27485317	Mendelian	SNP	holstein
BCS	6	86996470	Animal QTLdb	Health	86997759	86997763	QTL	161587	Clinical mastitis	rs110404596,rs109803407,rs110545742	CM	SNP	Mendelian	30189836	Significant	Comparison-wise	holstein
BCS	6	86996470	Animal QTLdb	Health	86998605	86998609	Association	179572	Ketosis	rs43338561	KETO	Mendelian	Genome-wise	31311492	-	Significant	holstein
BCS	6	86996470	Animal QTLdb	Health	87000073	87000077	Association	179615	Ketosis	rs109547247	KETO	Mendelian	Genome-wise	31311492	-	Significant	holstein
BCS	6	86996470	Animal QTLdb	Health	87000073	87000077	Association	179510	Ketosis	rs109547247	KETO	Mendelian	Genome-wise	31311492	-	Significant	holstein
BCS	6	86996470	Animal QTLdb	Milk	87000073	87000077	Association	115563	Milk glycosylated kappa-casein percentage	rs109547247	MGKCASP	Mendelian	Experiment-wise	27485317	0.0212	Significant	holstein
BCS	6	86996470	Animal QTLdb	Milk	87000073	87000077	Association	110953	Milk kappa-casein percentage	rs109547247	MKCASP	milk kappa-casein percentage	Genome	27485317	Mendelian	SNP	holstein
BCS	6	86996470	Animal QTLdb	Milk	87001865	87001869	Association	137700	Milk protein yield	rs134658432	PY	milk protein yield	Genome	27760518	Mendelian	SNP	norwegian red
BCS	6	86996470	Animal QTLdb	Health	87003478	87003482	Association	179832	Ketosis	rs137023501	KETO	Mendelian	Genome-wise	31311492	-	Significant	holstein
BCS	6	86996470	Animal QTLdb	Health	87003478	87003482	Association	179560	Ketosis	rs137023501	KETO	Mendelian	Genome-wise	31311492	-	Significant	holstein
BCS	6	86996470	Animal QTLdb	Health	87009742	87009746	Association	138384	Clinical mastitis	rs110483492	CM	SNP	Mendelian	27760518	Significant	Chromosome-wise	norwegian red
BCS	6	86996470	Animal QTLdb	Milk	87010766	87010770	Association	137718	Milk protein yield	rs136644041	PY	milk protein yield	Genome	27760518	Mendelian	SNP	norwegian red
BCS	6	86996470	Animal QTLdb	Milk	87011617	87011621	Association	120173	Milk phosphorylated alpha-S2-casein percentage	rs43338568	MPAS2CP	Mendelian	Experiment-wise	27485317	0.0900	Suggestive	jersey
BCS	6	86996470	Animal QTLdb	Milk	87012573	87012577	Association	137767	Milk fat yield	rs110300280	FY	milk fat yield	Genome	27760518	Mendelian	SNP	norwegian red
BCS	6	86996470	Animal QTLdb	Health	87012573	87012577	Association	137403	Clinical mastitis	rs110300280	CM	SNP	Mendelian	27760518	Significant	Chromosome-wise	norwegian red
BCS	6	86996470	Animal QTLdb	Health	87012573	87012577	Association	137522	Clinical mastitis	rs110300280	CM	SNP	Mendelian	27760518	Significant	Chromosome-wise	norwegian red
BCS	6	86996470	Animal QTLdb	Health	87012573	87012577	Association	137551	Clinical mastitis	rs110300280	CM	SNP	Mendelian	27760518	Significant	Chromosome-wise	norwegian red
BCS	6	86996470	Animal QTLdb	Milk	87012573	87012577	Association	137577	Milk yield	rs110300280	MY	Genome	SNP	27760518	Chromosome-wise	Mendelian	norwegian red
BCS	6	86996470	Animal QTLdb	Milk	87012573	87012577	Association	137615	Milk protein yield	rs110300280	PY	milk protein yield	Genome	27760518	Mendelian	SNP	norwegian red
BCS	6	86996470	Animal QTLdb	Exterior	87012965	87012969	Association	214786	Udder depth	rs110181141	UDPTH	SNP	Mendelian	32998688	Significant	Genome-wise	Montbliarde
BCS	6	86996470	Animal QTLdb	Milk	87013964	87013968	Association	137695	Milk protein yield	rs135518423	PY	milk protein yield	Genome	27760518	Mendelian	SNP	norwegian red
BCS	6	86996470	Animal QTLdb	Milk	87014631	87014635	Association	137693	Milk protein yield	rs133180588	PY	milk protein yield	Genome	27760518	Mendelian	SNP	norwegian red
BCS	6	86996470	Animal QTLdb	Milk	87015768	87015772	Association	137694	Milk protein yield	rs134732701	PY	milk protein yield	Genome	27760518	Mendelian	SNP	norwegian red
BCS	6	86996470	Animal QTLdb	Milk	87017767	87017771	QTL	156678	Milk protein yield	rs110271793,rs876591925,rs876405175	PY	milk protein yield	Genome	29751743	Mendelian	SNP	holstein
BCS	6	86996470	Animal QTLdb	Health	87019466	87019470	Association	179524	Ketosis	rs110347054	KETO	Mendelian	Genome-wise	31311492	-	Significant	holstein
BCS	6	86996470	Animal QTLdb	Health	87019466	87019470	Association	179650	Ketosis	rs110347054	KETO	Mendelian	Genome-wise	31311492	-	Significant	holstein
BCS	6	86996470	Animal QTLdb	Health	87021330	87021334	Association	179573	Ketosis	rs43338581	KETO	Mendelian	Genome-wise	31311492	-	Significant	holstein
BCS	6	86996470	Animal QTLdb	Health	87021330	87021334	Association	179932	Ketosis	rs43338581	KETO	Mendelian	Genome-wise	31311492	-	Significant	holstein
BCS	6	86996470	Animal QTLdb	Milk	87032312	87032316	Association	137662	Milk protein yield	rs136800576	PY	milk protein yield	Genome	27760518	Mendelian	SNP	norwegian red
BCS	6	86996470	Animal QTLdb	Milk	87033140	87033144	QTL	238619	Milk phosphorus content	rs134776019,rs110121930,rs110192793	MPH	Genome	SNP	33824377	Genome-wise	-	Montbliarde
BCS	6	86996470	Animal QTLdb	Milk	87037188	87037192	Association	137597	Milk yield	rs134653104	MY	Genome	SNP	27760518	Chromosome-wise	Mendelian	norwegian red
BCS	6	86996470	Animal QTLdb	Milk	87037188	87037192	Association	137647	Milk protein yield	rs134653104	PY	milk protein yield	Genome	27760518	Mendelian	SNP	norwegian red
BCS	6	86996470	Animal QTLdb	Health	87046531	87046535	Association	179549	Ketosis	rs134749426	KETO	Mendelian	Genome-wise	31311492	-	Significant	holstein
BCS	6	86996470	Animal QTLdb	Milk	87048690	111495252	QTL	3742	Milk fat yield	BMS511,BM2320	FY	Linkage	Microsatellites	11167525	-	-	total milk fat amount
BCS	6	86996470	Animal QTLdb	Production	87057595	87057599	Association	122717	Length of productive life	rs111021490	PL	SNP	Mendelian	27889128	Significant	Genome-wise	holstein
BCS	6	86996470	Animal QTLdb	Production	87057595	87057599	Association	123455	Length of productive life	rs111021490	PL	SNP	Mendelian	27889128	Significant	Genome-wise	holstein
BCS	6	86996470	Animal QTLdb	Production	87059347	87059351	Association	123456	Length of productive life	rs109489135	PL	SNP	Mendelian	27889128	Significant	Genome-wise	holstein
BCS	6	86996470	Animal QTLdb	Production	87059347	87059351	Association	122718	Length of productive life	rs109489135	PL	SNP	Mendelian	27889128	Significant	Genome-wise	holstein
BCS	6	86996470	Animal QTLdb	Milk	87059347	87059351	Association	112470	Milk kappa-casein percentage	rs109489135	MKCASP	milk kappa-casein percentage	Genome	27485317	Mendelian	SNP	holstein
BCS	6	86996470	Animal QTLdb	Production	87060247	87060251	Association	122719	Length of productive life	rs110371122	PL	SNP	Mendelian	27889128	Significant	Genome-wise	holstein
BCS	6	86996470	Animal QTLdb	Health	87060247	87060251	Association	137493	Clinical mastitis	rs110371122	CM	SNP	Mendelian	27760518	Significant	Chromosome-wise	norwegian red
BCS	6	86996470	Animal QTLdb	Milk	87060247	87060251	Association	137658	Milk protein yield	rs110371122	PY	milk protein yield	Genome	27760518	Mendelian	SNP	norwegian red
BCS	6	86996470	Animal QTLdb	Production	87060247	87060251	Association	123457	Length of productive life	rs110371122	PL	SNP	Mendelian	27889128	Significant	Genome-wise	holstein
BCS	6	86996470	Animal QTLdb	Health	87060247	87060251	Association	179527	Ketosis	rs110371122	KETO	Mendelian	Genome-wise	31311492	-	Significant	holstein
BCS	6	86996470	Animal QTLdb	Health	87060247	87060251	Association	179653	Ketosis	rs110371122	KETO	Mendelian	Genome-wise	31311492	-	Significant	holstein
BCS	6	86996470	Animal QTLdb	Health	87068807	87068811	Association	179609	Ketosis	rs109452259	KETO	Mendelian	Genome-wise	31311492	-	Significant	holstein
BCS	6	86996470	Animal QTLdb	Health	87068807	87068811	Association	179507	Ketosis	rs109452259	KETO	Mendelian	Genome-wise	31311492	-	Significant	holstein
BCS	6	86996470	Animal QTLdb	Milk	87068807	87068811	Association	175445	Milk protein yield	rs109452259	PY	milk protein yield	Genome	31139206	Mendelian	SNP	holstein
BCS	6	86996470	Animal QTLdb	Milk	87068807	87068811	Association	175908	Milk fat yield	rs109452259	FY	milk fat yield	Genome	31139206	Mendelian	SNP	holstein
BCS	6	86996470	Animal QTLdb	Milk	87068807	87068811	Association	175999	Milk yield	rs109452259	MY	Genome	SNP	31139206	Genome-wise	Mendelian	holstein
BCS	6	86996470	Animal QTLdb	Health	87068807	87068811	Association	175723	Somatic cell score	rs109452259	SCS	milk somatic cell score	Genome	31139206	Mendelian	SNP	holstein
BCS	6	86996470	Animal QTLdb	Reproduction	87068807	87068811	Association	176396	Conception rate	rs109452259	CONCRATE	SNP	Mendelian	31139206	Significant	Genome-wise	holstein
BCS	6	86996470	Animal QTLdb	Milk	87068807	87068811	Association	174467	Milk yield	rs109452259	MY	Genome	SNP	31139206	Genome-wise	Mendelian	holstein
BCS	6	86996470	Animal QTLdb	Milk	87068807	87068811	Association	174114	Milk fat yield	rs109452259	FY	milk fat yield	Genome	31139206	Mendelian	SNP	holstein
BCS	6	86996470	Animal QTLdb	Reproduction	87068807	87068811	Association	173420	Daughter pregnancy rate	rs109452259	DPR	SNP	Mendelian	31139206	Significant	Genome-wise	holstein
BCS	6	86996470	Animal QTLdb	Production	87068807	87068811	Association	123401	Length of productive life	rs109452259	PL	SNP	Mendelian	27889128	Significant	Genome-wise	holstein
BCS	6	86996470	Animal QTLdb	Production	87068807	87068811	Association	122696	Length of productive life	rs109452259	PL	SNP	Mendelian	27889128	Significant	Genome-wise	holstein
BCS	6	86996470	Animal QTLdb	Production	87068807	87068811	Association	123189	Length of productive life	rs109452259	PL	SNP	Mendelian	27889128	Significant	Genome-wise	holstein
BCS	6	86996470	Animal QTLdb	Health	87068807	87068811	Association	137436	Clinical mastitis	rs109452259	CM	SNP	Mendelian	27760518	Significant	Chromosome-wise	norwegian red
BCS	6	86996470	Animal QTLdb	Health	87068807	87068811	Association	137540	Clinical mastitis	rs109452259	CM	SNP	Mendelian	27760518	Significant	Chromosome-wise	norwegian red
BCS	6	86996470	Animal QTLdb	Milk	87068807	87068811	Association	137586	Milk yield	rs109452259	MY	Genome	SNP	27760518	Chromosome-wise	Mendelian	norwegian red
BCS	6	86996470	Animal QTLdb	Milk	87068807	87068811	Association	137601	Milk protein yield	rs109452259	PY	milk protein yield	Genome	27760518	Mendelian	SNP	norwegian red
BCS	6	86996470	Animal QTLdb	Milk	87068807	87068811	Association	137777	Milk fat yield	rs109452259	FY	milk fat yield	Genome	27760518	Mendelian	SNP	norwegian red
BCS	6	86996470	Animal QTLdb	Health	87070484	87070488	Association	181855	Milk fever	rs110987026	MFEV	Mendelian	-	31931710	5.0E-3	Significant	holstein
BCS	6	86996470	Animal QTLdb	Health	87070484	87070488	Association	181856	Ketosis	rs110987026	KETO	Mendelian	-	31931710	2.1E-3	Significant	holstein
BCS	6	86996470	Animal QTLdb	Health	87070484	87070488	Association	181857	Clinical mastitis	rs110987026	CM	SNP	Mendelian	31931710	Significant	-	holstein
BCS	6	86996470	Animal QTLdb	Health	87072328	87072332	Association	179556	Ketosis	rs135736015	KETO	Mendelian	Genome-wise	31311492	-	Significant	holstein
BCS	6	86996470	Animal QTLdb	Health	87072328	87072332	Association	179792	Ketosis	rs135736015	KETO	Mendelian	Genome-wise	31311492	-	Significant	holstein
BCS	6	86996470	Animal QTLdb	Milk	87072328	87072332	Association	137778	Milk fat yield	rs135736015	FY	milk fat yield	Genome	27760518	Mendelian	SNP	norwegian red
BCS	6	86996470	Animal QTLdb	Health	87072328	87072332	Association	137437	Clinical mastitis	rs135736015	CM	SNP	Mendelian	27760518	Significant	Chromosome-wise	norwegian red
BCS	6	86996470	Animal QTLdb	Health	87072328	87072332	Association	137541	Clinical mastitis	rs135736015	CM	SNP	Mendelian	27760518	Significant	Chromosome-wise	norwegian red
BCS	6	86996470	Animal QTLdb	Milk	87072328	87072332	Association	137587	Milk yield	rs135736015	MY	Genome	SNP	27760518	Chromosome-wise	Mendelian	norwegian red
BCS	6	86996470	Animal QTLdb	Milk	87072328	87072332	Association	137602	Milk protein yield	rs135736015	PY	milk protein yield	Genome	27760518	Mendelian	SNP	norwegian red
BCS	6	86996470	Animal QTLdb	Production	87072328	87072332	Association	123402	Length of productive life	rs135736015	PL	SNP	Mendelian	27889128	Significant	Genome-wise	holstein
BCS	6	86996470	Animal QTLdb	Production	87072328	87072332	Association	123190	Length of productive life	rs135736015	PL	SNP	Mendelian	27889128	Significant	Genome-wise	holstein
BCS	6	86996470	Animal QTLdb	Production	87072328	87072332	Association	122697	Length of productive life	rs135736015	PL	SNP	Mendelian	27889128	Significant	Genome-wise	holstein
BCS	6	86996470	Animal QTLdb	Production	87076601	87076605	Association	122698	Length of productive life	rs132704853	PL	SNP	Mendelian	27889128	Significant	Genome-wise	holstein
BCS	6	86996470	Animal QTLdb	Production	87076601	87076605	Association	123191	Length of productive life	rs132704853	PL	SNP	Mendelian	27889128	Significant	Genome-wise	holstein
BCS	6	86996470	Animal QTLdb	Health	87076601	87076605	Association	137438	Clinical mastitis	rs132704853	CM	SNP	Mendelian	27760518	Significant	Chromosome-wise	norwegian red
BCS	6	86996470	Animal QTLdb	Health	87076601	87076605	Association	137542	Clinical mastitis	rs132704853	CM	SNP	Mendelian	27760518	Significant	Chromosome-wise	norwegian red
BCS	6	86996470	Animal QTLdb	Milk	87076601	87076605	Association	137588	Milk yield	rs132704853	MY	Genome	SNP	27760518	Chromosome-wise	Mendelian	norwegian red
BCS	6	86996470	Animal QTLdb	Milk	87076601	87076605	Association	137603	Milk protein yield	rs132704853	PY	milk protein yield	Genome	27760518	Mendelian	SNP	norwegian red
BCS	6	86996470	Animal QTLdb	Milk	87076601	87076605	Association	137779	Milk fat yield	rs132704853	FY	milk fat yield	Genome	27760518	Mendelian	SNP	norwegian red
BCS	6	86996470	Animal QTLdb	Production	87076601	87076605	Association	123403	Length of productive life	rs132704853	PL	SNP	Mendelian	27889128	Significant	Genome-wise	holstein
BCS	6	86996470	Animal QTLdb	Health	87076601	87076605	Association	179539	Ketosis	rs132704853	KETO	Mendelian	Genome-wise	31311492	-	Significant	holstein
BCS	6	86996470	Animal QTLdb	Health	87076601	87076605	Association	179697	Ketosis	rs132704853	KETO	Mendelian	Genome-wise	31311492	-	Significant	holstein
BCS	6	86996470	Animal QTLdb	Production	87078278	87078282	Association	123192	Length of productive life	rs133823594	PL	SNP	Mendelian	27889128	Significant	Genome-wise	holstein
BCS	6	86996470	Animal QTLdb	Milk	87078278	87078282	Association	137768	Milk fat yield	rs133823594	FY	milk fat yield	Genome	27760518	Mendelian	SNP	norwegian red
BCS	6	86996470	Animal QTLdb	Health	87078278	87078282	Association	137428	Clinical mastitis	rs133823594	CM	SNP	Mendelian	27760518	Significant	Chromosome-wise	norwegian red
BCS	6	86996470	Animal QTLdb	Health	87078278	87078282	Association	137534	Clinical mastitis	rs133823594	CM	SNP	Mendelian	27760518	Significant	Chromosome-wise	norwegian red
BCS	6	86996470	Animal QTLdb	Health	87078278	87078282	Association	137568	Clinical mastitis	rs133823594	CM	SNP	Mendelian	27760518	Significant	Chromosome-wise	norwegian red
BCS	6	86996470	Animal QTLdb	Milk	87078278	87078282	Association	137578	Milk yield	rs133823594	MY	Genome	SNP	27760518	Chromosome-wise	Mendelian	norwegian red
BCS	6	86996470	Animal QTLdb	Milk	87078278	87078282	Association	137607	Milk protein yield	rs133823594	PY	milk protein yield	Genome	27760518	Mendelian	SNP	norwegian red
BCS	6	86996470	Animal QTLdb	Milk	87078278	87078282	Association	117739	Milk unglycosylated kappa-casein percentage	rs133823594	MUGKCASP	Mendelian	Experiment-wise	27485317	0.0012	Significant	holstein
BCS	6	86996470	Animal QTLdb	Milk	87078278	87078282	Association	116623	Milk glycosylated kappa-casein percentage	rs133823594	MGKCASP	Mendelian	Experiment-wise	27485317	0.0799	Suggestive	holstein
BCS	6	86996470	Animal QTLdb	Milk	87078278	87078282	Association	109926	Milk kappa-casein percentage	rs133823594	MKCASP	milk kappa-casein percentage	Genome	27485317	Mendelian	SNP	holstein
BCS	6	86996470	Animal QTLdb	Milk	87083395	87083399	Association	109927	Milk kappa-casein percentage	rs43338598	MKCASP	milk kappa-casein percentage	Genome	27485317	Mendelian	SNP	holstein
BCS	6	86996470	Animal QTLdb	Milk	87083395	87083399	Association	116624	Milk glycosylated kappa-casein percentage	rs43338598	MGKCASP	Mendelian	Experiment-wise	27485317	0.0799	Suggestive	holstein
BCS	6	86996470	Animal QTLdb	Milk	87083395	87083399	Association	117740	Milk unglycosylated kappa-casein percentage	rs43338598	MUGKCASP	Mendelian	Experiment-wise	27485317	0.0012	Significant	holstein
BCS	6	86996470	Animal QTLdb	Health	87083395	87083399	Association	137429	Clinical mastitis	rs43338598	CM	SNP	Mendelian	27760518	Significant	Chromosome-wise	norwegian red
BCS	6	86996470	Animal QTLdb	Health	87083395	87083399	Association	137535	Clinical mastitis	rs43338598	CM	SNP	Mendelian	27760518	Significant	Chromosome-wise	norwegian red
BCS	6	86996470	Animal QTLdb	Health	87083395	87083399	Association	137569	Clinical mastitis	rs43338598	CM	SNP	Mendelian	27760518	Significant	Chromosome-wise	norwegian red
BCS	6	86996470	Animal QTLdb	Milk	87083395	87083399	Association	137579	Milk yield	rs43338598	MY	Genome	SNP	27760518	Chromosome-wise	Mendelian	norwegian red
BCS	6	86996470	Animal QTLdb	Milk	87083395	87083399	Association	137608	Milk protein yield	rs43338598	PY	milk protein yield	Genome	27760518	Mendelian	SNP	norwegian red
BCS	6	86996470	Animal QTLdb	Milk	87083395	87083399	Association	137769	Milk fat yield	rs43338598	FY	milk fat yield	Genome	27760518	Mendelian	SNP	norwegian red
BCS	6	86996470	Animal QTLdb	Production	87083395	87083399	Association	123193	Length of productive life	rs43338598	PL	SNP	Mendelian	27889128	Significant	Genome-wise	holstein
BCS	6	86996470	Animal QTLdb	Production	87084522	87084526	Association	123194	Length of productive life	rs110152546	PL	SNP	Mendelian	27889128	Significant	Genome-wise	holstein
BCS	6	86996470	Animal QTLdb	Milk	87084522	87084526	Association	137770	Milk fat yield	rs110152546	FY	milk fat yield	Genome	27760518	Mendelian	SNP	norwegian red
BCS	6	86996470	Animal QTLdb	Health	87084522	87084526	Association	137430	Clinical mastitis	rs110152546	CM	SNP	Mendelian	27760518	Significant	Chromosome-wise	norwegian red
BCS	6	86996470	Animal QTLdb	Health	87084522	87084526	Association	137536	Clinical mastitis	rs110152546	CM	SNP	Mendelian	27760518	Significant	Chromosome-wise	norwegian red
BCS	6	86996470	Animal QTLdb	Health	87084522	87084526	Association	137570	Clinical mastitis	rs110152546	CM	SNP	Mendelian	27760518	Significant	Chromosome-wise	norwegian red
BCS	6	86996470	Animal QTLdb	Milk	87084522	87084526	Association	137580	Milk yield	rs110152546	MY	Genome	SNP	27760518	Chromosome-wise	Mendelian	norwegian red
BCS	6	86996470	Animal QTLdb	Milk	87084522	87084526	Association	137609	Milk protein yield	rs110152546	PY	milk protein yield	Genome	27760518	Mendelian	SNP	norwegian red
BCS	6	86996470	Animal QTLdb	Milk	87084522	87084526	Association	117741	Milk unglycosylated kappa-casein percentage	rs110152546	MUGKCASP	Mendelian	Experiment-wise	27485317	0.0012	Significant	holstein
BCS	6	86996470	Animal QTLdb	Milk	87084522	87084526	Association	116625	Milk glycosylated kappa-casein percentage	rs110152546	MGKCASP	Mendelian	Experiment-wise	27485317	0.0799	Suggestive	holstein
BCS	6	86996470	Animal QTLdb	Milk	87084522	87084526	Association	109928	Milk kappa-casein percentage	rs110152546	MKCASP	milk kappa-casein percentage	Genome	27485317	Mendelian	SNP	holstein
BCS	6	86996470	Animal QTLdb	Health	87085922	87085926	Association	137439	Clinical mastitis	rs137396952	CM	SNP	Mendelian	27760518	Significant	Chromosome-wise	norwegian red
BCS	6	86996470	Animal QTLdb	Health	87085922	87085926	Association	137543	Clinical mastitis	rs137396952	CM	SNP	Mendelian	27760518	Significant	Chromosome-wise	norwegian red
BCS	6	86996470	Animal QTLdb	Milk	87085922	87085926	Association	137589	Milk yield	rs137396952	MY	Genome	SNP	27760518	Chromosome-wise	Mendelian	norwegian red
BCS	6	86996470	Animal QTLdb	Milk	87085922	87085926	Association	137604	Milk protein yield	rs137396952	PY	milk protein yield	Genome	27760518	Mendelian	SNP	norwegian red
BCS	6	86996470	Animal QTLdb	Milk	87085922	87085926	Association	137780	Milk fat yield	rs137396952	FY	milk fat yield	Genome	27760518	Mendelian	SNP	norwegian red
BCS	6	86996470	Animal QTLdb	Production	87085922	87085926	Association	123195	Length of productive life	rs137396952	PL	SNP	Mendelian	27889128	Significant	Genome-wise	holstein
BCS	6	86996470	Animal QTLdb	Production	87085922	87085926	Association	123404	Length of productive life	rs137396952	PL	SNP	Mendelian	27889128	Significant	Genome-wise	holstein
BCS	6	86996470	Animal QTLdb	Production	87085922	87085926	Association	122699	Length of productive life	rs137396952	PL	SNP	Mendelian	27889128	Significant	Genome-wise	holstein
BCS	6	86996470	Animal QTLdb	Health	87085922	87085926	Association	179562	Ketosis	rs137396952	KETO	Mendelian	Genome-wise	31311492	-	Significant	holstein
BCS	6	86996470	Animal QTLdb	Health	87085922	87085926	Association	179844	Ketosis	rs137396952	KETO	Mendelian	Genome-wise	31311492	-	Significant	holstein
BCS	6	86996470	Animal QTLdb	Milk	87087703	87087707	Association	137771	Milk fat yield	rs133145570	FY	milk fat yield	Genome	27760518	Mendelian	SNP	norwegian red
BCS	6	86996470	Animal QTLdb	Health	87087703	87087707	Association	137431	Clinical mastitis	rs133145570	CM	SNP	Mendelian	27760518	Significant	Chromosome-wise	norwegian red
BCS	6	86996470	Animal QTLdb	Health	87087703	87087707	Association	137537	Clinical mastitis	rs133145570	CM	SNP	Mendelian	27760518	Significant	Chromosome-wise	norwegian red
BCS	6	86996470	Animal QTLdb	Health	87087703	87087707	Association	137571	Clinical mastitis	rs133145570	CM	SNP	Mendelian	27760518	Significant	Chromosome-wise	norwegian red
BCS	6	86996470	Animal QTLdb	Milk	87087703	87087707	Association	137581	Milk yield	rs133145570	MY	Genome	SNP	27760518	Chromosome-wise	Mendelian	norwegian red
BCS	6	86996470	Animal QTLdb	Milk	87087703	87087707	Association	137610	Milk protein yield	rs133145570	PY	milk protein yield	Genome	27760518	Mendelian	SNP	norwegian red
BCS	6	86996470	Animal QTLdb	Production	87087703	87087707	Association	123196	Length of productive life	rs133145570	PL	SNP	Mendelian	27889128	Significant	Genome-wise	holstein
BCS	6	86996470	Animal QTLdb	Production	87090738	87090742	Association	123197	Length of productive life	rs108988814	PL	SNP	Mendelian	27889128	Significant	Genome-wise	holstein
BCS	6	86996470	Animal QTLdb	Health	87090738	87090742	Association	137432	Clinical mastitis	rs108988814	CM	SNP	Mendelian	27760518	Significant	Chromosome-wise	norwegian red
BCS	6	86996470	Animal QTLdb	Health	87090738	87090742	Association	137538	Clinical mastitis	rs108988814	CM	SNP	Mendelian	27760518	Significant	Chromosome-wise	norwegian red
BCS	6	86996470	Animal QTLdb	Health	87090738	87090742	Association	137572	Clinical mastitis	rs108988814	CM	SNP	Mendelian	27760518	Significant	Chromosome-wise	norwegian red
BCS	6	86996470	Animal QTLdb	Milk	87090738	87090742	Association	137582	Milk yield	rs108988814	MY	Genome	SNP	27760518	Chromosome-wise	Mendelian	norwegian red
BCS	6	86996470	Animal QTLdb	Milk	87090738	87090742	Association	137611	Milk protein yield	rs108988814	PY	milk protein yield	Genome	27760518	Mendelian	SNP	norwegian red
BCS	6	86996470	Animal QTLdb	Milk	87090738	87090742	Association	137772	Milk fat yield	rs108988814	FY	milk fat yield	Genome	27760518	Mendelian	SNP	norwegian red
BCS	6	86996470	Animal QTLdb	Milk	87090738	87090742	Association	163940	Milk yield	rs108988814	MY	Genome	SNP	25084281	-	-	holstein
BCS	6	86996470	Animal QTLdb	Health	87090738	87090742	Association	25255	Clinical mastitis	rs108988814	CM	SNP	Mendelian	23647142	Significant	Comparison-wise	holstein
BCS	6	86996470	Animal QTLdb	Health	87090738	87090742	Association	179583	Ketosis	rs108988814	KETO	Mendelian	Genome-wise	31311492	-	Significant	holstein
BCS	6	86996470	Animal QTLdb	Milk	87090738	87090742	Association	177366	Milk lactose yield	rs108988814	LACTYD	Genome	SNP	31447150	Comparison-wise	Mendelian	Fleckvieh
BCS	6	86996470	Animal QTLdb	Reproduction	87090738	87090742	Association	173421	Daughter pregnancy rate	rs108988814	DPR	SNP	Mendelian	31139206	Significant	Genome-wise	holstein
BCS	6	86996470	Animal QTLdb	Milk	87090738	87090742	Association	174468	Milk yield	rs108988814	MY	Genome	SNP	31139206	Genome-wise	Mendelian	holstein
BCS	6	86996470	Animal QTLdb	Reproduction	87090738	87090742	Association	176397	Conception rate	rs108988814	CONCRATE	SNP	Mendelian	31139206	Significant	Genome-wise	holstein
BCS	6	86996470	Animal QTLdb	Health	87090738	87090742	Association	175724	Somatic cell score	rs108988814	SCS	milk somatic cell score	Genome	31139206	Mendelian	SNP	holstein
BCS	6	86996470	Animal QTLdb	Milk	87090738	87090742	Association	175446	Milk protein yield	rs108988814	PY	milk protein yield	Genome	31139206	Mendelian	SNP	holstein
BCS	6	86996470	Animal QTLdb	Milk	87090738	87090742	Association	109929	Milk kappa-casein percentage	rs108988814	MKCASP	milk kappa-casein percentage	Genome	27485317	Mendelian	SNP	holstein
BCS	6	86996470	Animal QTLdb	Milk	87090738	87090742	Association	116626	Milk glycosylated kappa-casein percentage	rs108988814	MGKCASP	Mendelian	Experiment-wise	27485317	0.0799	Suggestive	holstein
BCS	6	86996470	Animal QTLdb	Milk	87090738	87090742	Association	117742	Milk unglycosylated kappa-casein percentage	rs108988814	MUGKCASP	Mendelian	Experiment-wise	27485317	0.0012	Significant	holstein
BCS	6	86996470	Animal QTLdb	Exterior	87090738	87090742	QTL	220930	Sole ulcer	rs385342252,rs108988814,rs110392219	SULC	Experiment-wise	Significant	31056323	-	>1000	holstein
BCS	6	86996470	Animal QTLdb	Reproduction	87090738	87090742	Association	42274	Calving ease (maternal)	rs108988814	CALEASE	SNP	Mendelian	21831322	Significant	Genome-wise	holstein
BCS	6	86996470	Animal QTLdb	Exterior	87090738	87090742	Association	42275	Foot angle	rs108988814	FANG	SNP	Mendelian	21831322	Significant	Genome-wise	holstein
BCS	6	86996470	Animal QTLdb	Exterior	87090738	87090742	Association	42276	Feet and leg conformation	rs108988814	FTLEG	SNP	Mendelian	21831322	Significant	Genome-wise	holstein
BCS	6	86996470	Animal QTLdb	Production	87090738	87090742	Association	42277	PTA type	rs108988814	PTAT	SNP	Mendelian	21831322	Significant	Genome-wise	holstein
BCS	6	86996470	Animal QTLdb	Exterior	87090738	87090742	Association	42278	Udder attachment	rs108988814	UA	SNP	Mendelian	21831322	Significant	Genome-wise	holstein
BCS	6	86996470	Animal QTLdb	Milk	87090738	87090742	Association	42279	Milk fat yield	rs108988814	FY	milk fat yield	Genome	21831322	Mendelian	SNP	holstein
BCS	6	86996470	Animal QTLdb	Production	87090738	87090742	Association	42280	Net merit	rs108988814	NM	Mendelian	Genome-wise	21831322	<0.05	Significant	holstein
BCS	6	86996470	Animal QTLdb	Production	87090738	87090742	Association	42281	Length of productive life	rs108988814	PL	SNP	Mendelian	21831322	Significant	Genome-wise	holstein
BCS	6	86996470	Animal QTLdb	Milk	87090738	87090742	Association	42282	Milk protein percentage	rs108988814	PP	milk protein percentage	Genome	21831322	Mendelian	SNP	holstein
BCS	6	86996470	Animal QTLdb	Milk	87090738	87090742	Association	42283	Milk protein yield	rs108988814	PY	milk protein yield	Genome	21831322	Mendelian	SNP	holstein
BCS	6	86996470	Animal QTLdb	Exterior	87090738	87090742	Association	42284	Rear leg placement - rear view	rs108988814	RLEGR	SNP	Mendelian	21831322	Significant	Genome-wise	holstein
BCS	6	86996470	Animal QTLdb	Exterior	87090738	87090742	Association	42285	Rear leg placement - side view	rs108988814	RLEGS	SNP	Mendelian	21831322	Significant	Genome-wise	holstein
BCS	6	86996470	Animal QTLdb	Production	87090738	87090742	Association	42286	Rump width	rs108988814	RUMWD	SNP	Mendelian	21831322	Significant	Genome-wise	holstein
BCS	6	86996470	Animal QTLdb	Reproduction	87090738	87090742	Association	42287	Calving ease	rs108988814	CALEASE	SNP	Mendelian	21831322	Significant	Genome-wise	holstein
BCS	6	86996470	Animal QTLdb	Health	87090738	87090742	Association	42288	Somatic cell score	rs108988814	SCS	milk somatic cell score	Genome	21831322	Mendelian	SNP	holstein
BCS	6	86996470	Animal QTLdb	Reproduction	87090738	87090742	Association	42289	Stillbirth	rs108988814	SB	SNP	Mendelian	21831322	Significant	Genome-wise	holstein
BCS	6	86996470	Animal QTLdb	Exterior	87090738	87090742	Association	42290	Strength	rs108988814	STR	SNP	Mendelian	21831322	Significant	Genome-wise	holstein
BCS	6	86996470	Animal QTLdb	Exterior	87090738	87090742	Association	42291	Udder depth	rs108988814	UDPTH	SNP	Mendelian	21831322	Significant	Genome-wise	holstein
BCS	6	86996470	Animal QTLdb	Milk	87093183	87093187	Association	137773	Milk fat yield	rs42768135	FY	milk fat yield	Genome	27760518	Mendelian	SNP	norwegian red
BCS	6	86996470	Animal QTLdb	Health	87093183	87093187	Association	137433	Clinical mastitis	rs42768135	CM	SNP	Mendelian	27760518	Significant	Chromosome-wise	norwegian red
BCS	6	86996470	Animal QTLdb	Health	87093183	87093187	Association	137539	Clinical mastitis	rs42768135	CM	SNP	Mendelian	27760518	Significant	Chromosome-wise	norwegian red
BCS	6	86996470	Animal QTLdb	Health	87093183	87093187	Association	137573	Clinical mastitis	rs42768135	CM	SNP	Mendelian	27760518	Significant	Chromosome-wise	norwegian red
BCS	6	86996470	Animal QTLdb	Milk	87093183	87093187	Association	137583	Milk yield	rs42768135	MY	Genome	SNP	27760518	Chromosome-wise	Mendelian	norwegian red
BCS	6	86996470	Animal QTLdb	Milk	87093183	87093187	Association	137612	Milk protein yield	rs42768135	PY	milk protein yield	Genome	27760518	Mendelian	SNP	norwegian red
BCS	6	86996470	Animal QTLdb	Production	87093183	87093187	Association	123198	Length of productive life	rs42768135	PL	SNP	Mendelian	27889128	Significant	Genome-wise	holstein
BCS	6	86996470	Animal QTLdb	Milk	87093183	87093187	Association	117743	Milk unglycosylated kappa-casein percentage	rs42768135	MUGKCASP	Mendelian	Experiment-wise	27485317	0.0012	Significant	holstein
BCS	6	86996470	Animal QTLdb	Milk	87093183	87093187	Association	116627	Milk glycosylated kappa-casein percentage	rs42768135	MGKCASP	Mendelian	Experiment-wise	27485317	0.0799	Suggestive	holstein
BCS	6	86996470	Animal QTLdb	Milk	87093183	87093187	Association	109930	Milk kappa-casein percentage	rs42768135	MKCASP	milk kappa-casein percentage	Genome	27485317	Mendelian	SNP	holstein
BCS	6	86996470	Animal QTLdb	Production	87093944	87093948	Association	123199	Length of productive life	rs42768145	PL	SNP	Mendelian	27889128	Significant	Genome-wise	holstein
BCS	6	86996470	Animal QTLdb	Health	87093944	87093948	Association	137434	Clinical mastitis	rs42768145	CM	SNP	Mendelian	27760518	Significant	Chromosome-wise	norwegian red
BCS	6	86996470	Animal QTLdb	Health	87093944	87093948	Association	137529	Clinical mastitis	rs42768145	CM	SNP	Mendelian	27760518	Significant	Chromosome-wise	norwegian red
BCS	6	86996470	Animal QTLdb	Health	87093944	87093948	Association	137553	Clinical mastitis	rs42768145	CM	SNP	Mendelian	27760518	Significant	Chromosome-wise	norwegian red
BCS	6	86996470	Animal QTLdb	Milk	87093944	87093948	Association	137584	Milk yield	rs42768145	MY	Genome	SNP	27760518	Chromosome-wise	Mendelian	norwegian red
BCS	6	86996470	Animal QTLdb	Milk	87093944	87093948	Association	137605	Milk protein yield	rs42768145	PY	milk protein yield	Genome	27760518	Mendelian	SNP	norwegian red
BCS	6	86996470	Animal QTLdb	Milk	87093944	87093948	Association	137774	Milk fat yield	rs42768145	FY	milk fat yield	Genome	27760518	Mendelian	SNP	norwegian red
BCS	6	87000075	Animal QTLdb	Meat_and_Carcass	7058736	86908445	QTL	12153	Kidney, pelvic, and heart fat percentage	INRA133	KPHCWT	Microsatellites	Mendelian	20477785	Significant	Genome-wise	jersey,limousin
BCS	6	87000075	Animal QTLdb	Meat_and_Carcass	7058736	86908445	QTL	12154	Kidney, pelvic, and heart fat weight	INRA133	KPHWT	Microsatellites	Mendelian	20477785	Significant	Genome-wise	jersey,limousin
BCS	6	87000075	Animal QTLdb	Health	13235678	111495252	QTL	10439	Somatic cell score	holstein	SCS	Linkage	Mendelian	15514072	Significant	Chromosome-wise	milk somatic cell quantity
BCS	6	87000075	Animal QTLdb	Production	62759905	88530035	QTL	5272	Residual feed intake	residual feed intake	RFI	Significant	0.0049	18791150	-	-	Linkage
BCS	6	87000075	Animal QTLdb	Milk	66616660	87390539	QTL	21535	Milk alpha-casein percentage	holstein	MACASP	Linkage	-	19397519	Significant	Genome-wise	milk alpha-casein amount
BCS	6	87000075	Animal QTLdb	Milk	73628940	113073015	QTL	3412	Milk protein percentage	INRAK	PP	Linkage	Microsatellites	12605852	-	0.0004	milk protein amount
BCS	6	87000075	Animal QTLdb	Meat_and_Carcass	78318402	103431130	QTL	10778	Fat thickness at the 12th rib	CSN3,BMS5029,BMS5029	FATTH	Linkage	Microsatellites	20477797	Chromosome-wise	Mendelian	Angus
BCS	6	87000075	Animal QTLdb	Meat_and_Carcass	78318402	103431130	QTL	10776	Longissimus muscle area	CSN3,BM8124,BMS5029	LMA	Microsatellites	Mendelian	20477797	Significant	Chromosome-wise	Angus
BCS	6	87000075	Animal QTLdb	Production	78318402	88880649	QTL	10774	Body height	CSN3,CSN3,BM8124	HEIGHT	Mendelian	Chromosome-wise	20477797	0.001202264435	Significant	Angus
BCS	6	87000075	Animal QTLdb	Meat_and_Carcass	78318402	88880649	QTL	10773	Carcass weight	CSN3,CSN3,BM8124	CWT	Linkage	Microsatellites	20477797	Genome-wise	Mendelian	Angus
BCS	6	87000075	Animal QTLdb	Exterior	82254044	104307665	QTL	1569	Teat length	BMS5021,BMC4203	TLGTH	Microsatellites	Significant	16230715	-	3.16	nipple length
BCS	6	87000075	Animal QTLdb	Milk	85006364	111495252	QTL	2430	Milk yield	AFR227,BM2320	MY	Microsatellites	Significant	10376304	-	2.26	milk amount
BCS	6	87000075	Animal QTLdb	Milk	85006364	111495252	QTL	2432	Milk fat yield	AFR227,BM2320	FY	Linkage	Microsatellites	10376304	2.02	Significant	total milk fat amount
BCS	6	87000075	Animal QTLdb	Health	85655000	111495252	QTL	4977	Clinical mastitis	BM4311,BM2320	CM	Microsatellites	Mendelian	18832229	Significant	Chromosome-wise	holstein
BCS	6	87000075	Animal QTLdb	Reproduction	85655000	111495252	QTL	11320	Fertility treatments	BM4311,BM2320	FERTRT	Microsatellites	Mendelian	19841231	Significant	Chromosome-wise	holstein
BCS	6	87000075	Animal QTLdb	Reproduction	85655000	111495252	QTL	11315	Retained placenta	BM4311,BM2320	RETPL	Microsatellites	Mendelian	19841231	Significant	Chromosome-wise	holstein
BCS	6	87000075	Animal QTLdb	Exterior	86329932	111495252	QTL	10286	Udder height	BP7,BM2320	UHT	Linkage	Microsatellites	15377635	Significant	n/a	holstein
BCS	6	87000075	Animal QTLdb	Reproduction	86329932	111495252	QTL	10287	Non-return rate	BP7,BM2320	NRR	Microsatellites	n/a	15377635	0.002	Significant	holstein
BCS	6	87000075	Animal QTLdb	Reproduction	86329932	111495252	QTL	4690	Interval to first estrus after calving	BP7,BM2320	CALEST	Mendelian	Chromosome-wise	10791796	0.0062	Significant	female fertility trait
BCS	6	87000075	Animal QTLdb	Milk	86329932	104307665	QTL	1518	Milk fat yield	BP7,BMC4203	FY	Linkage	Microsatellites	16533362	<0.01	Significant	total milk fat amount
BCS	6	87000075	Animal QTLdb	Milk	86901530	86901534	Association	114854	Milk glycosylated kappa-casein percentage	rs43337908	MGKCASP	Mendelian	Experiment-wise	27485317	0.0003	Significant	holstein
BCS	6	87000075	Animal QTLdb	Milk	86901530	86901534	Association	110924	Milk kappa-casein percentage	rs43337908	MKCASP	milk kappa-casein percentage	Genome	27485317	Mendelian	SNP	holstein
BCS	6	87000075	Animal QTLdb	Milk	86902120	86902124	Association	115311	Milk glycosylated kappa-casein percentage	rs43337907	MGKCASP	Mendelian	Experiment-wise	27485317	0.0112	Significant	holstein
BCS	6	87000075	Animal QTLdb	Milk	86902120	86902124	Association	174864	Milk protein percentage	rs43337907	PP	milk protein percentage	Genome	31139206	Mendelian	SNP	holstein
BCS	6	87000075	Animal QTLdb	Milk	86902870	86902874	Association	240769	Milk yield	rs384202781	MY	Genome	SNP	34828436	Significant	Chromosome-wise	holstein
BCS	6	87000075	Animal QTLdb	Milk	86902903	86902907	Association	114917	Milk glycosylated kappa-casein percentage	rs43337904	MGKCASP	Mendelian	Experiment-wise	27485317	0.0012	Significant	holstein
BCS	6	87000075	Animal QTLdb	Milk	86902903	86902907	Association	112846	Milk kappa-casein percentage	rs43337904	MKCASP	milk kappa-casein percentage	Genome	27485317	Mendelian	SNP	holstein
BCS	6	87000075	Animal QTLdb	Health	86918707	86918711	Association	179931	Ketosis	rs43338548	KETO	Mendelian	Genome-wise	31311492	-	Significant	holstein
BCS	6	87000075	Animal QTLdb	Milk	86920179	86920183	Association	109528	Milk kappa-casein percentage	rs43338544	MKCASP	milk kappa-casein percentage	Genome	27485317	Mendelian	SNP	holstein
BCS	6	87000075	Animal QTLdb	Milk	86920179	86920183	Association	114937	Milk glycosylated kappa-casein percentage	rs43338544	MGKCASP	Mendelian	Experiment-wise	27485317	0.0014	Significant	holstein
BCS	6	87000075	Animal QTLdb	Milk	86920179	86920183	Association	117326	Milk unglycosylated kappa-casein percentage	rs43338544	MUGKCASP	Mendelian	Experiment-wise	27485317	6.02E-06	Significant	holstein
BCS	6	87000075	Animal QTLdb	Milk	86924172	86924176	Association	117131	Milk unglycosylated kappa-casein percentage	rs43338539	MUGKCASP	Mendelian	Experiment-wise	27485317	2.36E-08	Significant	holstein
BCS	6	87000075	Animal QTLdb	Milk	86924172	86924176	Association	114933	Milk glycosylated kappa-casein percentage	rs43338539	MGKCASP	Mendelian	Experiment-wise	27485317	0.0014	Significant	holstein
BCS	6	87000075	Animal QTLdb	Milk	86924172	86924176	Association	109377	Milk kappa-casein percentage	rs43338539	MKCASP	milk kappa-casein percentage	Genome	27485317	Mendelian	SNP	holstein
BCS	6	87000075	Animal QTLdb	Health	86924172	86924176	Association	175720	Somatic cell score	rs43338539	SCS	milk somatic cell score	Genome	31139206	Mendelian	SNP	holstein
BCS	6	87000075	Animal QTLdb	Reproduction	86924172	86924176	Association	176395	Conception rate	rs43338539	CONCRATE	SNP	Mendelian	31139206	Significant	Genome-wise	holstein
BCS	6	87000075	Animal QTLdb	Milk	86924172	86924176	Association	175442	Milk protein yield	rs43338539	PY	milk protein yield	Genome	31139206	Mendelian	SNP	holstein
BCS	6	87000075	Animal QTLdb	Milk	86924172	86924176	Association	174463	Milk yield	rs43338539	MY	Genome	SNP	31139206	Genome-wise	Mendelian	holstein
BCS	6	87000075	Animal QTLdb	Reproduction	86924172	86924176	Association	173417	Daughter pregnancy rate	rs43338539	DPR	SNP	Mendelian	31139206	Significant	Genome-wise	holstein
BCS	6	87000075	Animal QTLdb	Milk	86924172	86924176	Association	174111	Milk fat yield	rs43338539	FY	milk fat yield	Genome	31139206	Mendelian	SNP	holstein
BCS	6	87000075	Animal QTLdb	Health	86924172	86924176	Association	25254	Clinical mastitis	rs43338539	CM	SNP	Mendelian	23647142	Significant	Comparison-wise	holstein
BCS	6	87000075	Animal QTLdb	Reproduction	86924172	86924176	Association	42264	Calving ease (maternal)	rs43338539	CALEASE	SNP	Mendelian	21831322	Significant	Genome-wise	holstein
BCS	6	87000075	Animal QTLdb	Exterior	86924172	86924176	Association	42265	Dairy form	rs43338539	DYF	SNP	Mendelian	21831322	Significant	Genome-wise	holstein
BCS	6	87000075	Animal QTLdb	Reproduction	86924172	86924176	Association	42266	Daughter pregnancy rate	rs43338539	DPR	SNP	Mendelian	21831322	Significant	Genome-wise	holstein
BCS	6	87000075	Animal QTLdb	Exterior	86924172	86924176	Association	42267	Foot angle	rs43338539	FANG	SNP	Mendelian	21831322	Significant	Genome-wise	holstein
BCS	6	87000075	Animal QTLdb	Production	86924172	86924176	Association	42268	Net merit	rs43338539	NM	Mendelian	Genome-wise	21831322	<0.05	Significant	holstein
BCS	6	87000075	Animal QTLdb	Production	86924172	86924176	Association	42269	Length of productive life	rs43338539	PL	SNP	Mendelian	21831322	Significant	Genome-wise	holstein
BCS	6	87000075	Animal QTLdb	Exterior	86924172	86924176	Association	42270	Rear leg placement - side view	rs43338539	RLEGS	SNP	Mendelian	21831322	Significant	Genome-wise	holstein
BCS	6	87000075	Animal QTLdb	Reproduction	86924172	86924176	Association	42271	Calving ease	rs43338539	CALEASE	SNP	Mendelian	21831322	Significant	Genome-wise	holstein
BCS	6	87000075	Animal QTLdb	Health	86924172	86924176	Association	42272	Somatic cell score	rs43338539	SCS	milk somatic cell score	Genome	21831322	Mendelian	SNP	holstein
BCS	6	87000075	Animal QTLdb	Exterior	86924172	86924176	Association	42273	Teat length	rs43338539	TLGTH	Genome	SNP	21831322	Genome-wise	Mendelian	holstein
BCS	6	87000075	Animal QTLdb	Milk	86924172	86924176	Association	163941	Milk yield	rs43338539	MY	Genome	SNP	25084281	-	-	holstein
BCS	6	87000075	Animal QTLdb	Milk	86924172	86924176	Association	163963	Milk protein yield	rs43338539	PY	milk protein yield	Genome	25084281	-	SNP	holstein
BCS	6	87000075	Animal QTLdb	Milk	86936143	86936147	Association	174464	Milk yield	rs110360281	MY	Genome	SNP	31139206	Genome-wise	Mendelian	holstein
BCS	6	87000075	Animal QTLdb	Milk	86936143	86936147	Association	175443	Milk protein yield	rs110360281	PY	milk protein yield	Genome	31139206	Mendelian	SNP	holstein
BCS	6	87000075	Animal QTLdb	Health	86936143	86936147	Association	179526	Ketosis	rs110360281	KETO	Mendelian	Genome-wise	31311492	-	Significant	holstein
BCS	6	87000075	Animal QTLdb	Health	86936143	86936147	Association	179652	Ketosis	rs110360281	KETO	Mendelian	Genome-wise	31311492	-	Significant	holstein
BCS	6	87000075	Animal QTLdb	Production	86940861	86940865	Association	167543	Length of productive life	rs210373936	PL	SNP	-	30031583	Significant	-	holstein
BCS	6	87000075	Animal QTLdb	Health	86940861	86940865	Association	167545	Somatic cell score	rs210373936	SCS	milk somatic cell score	Genome	30031583	-	SNP	holstein
BCS	6	87000075	Animal QTLdb	Health	86951480	86951484	QTL	238668	Clinical mastitis	rs109246963,rs110813063,rs110300280	CM	SNP	-	34288907	Significant	Chromosome-wise	holstein
BCS	6	87000075	Animal QTLdb	Health	86951480	86951484	QTL	238670	Clinical mastitis	rs460431378,rs110813063	CM	CNV	-	34288907	Significant	Chromosome-wise	holstein
BCS	6	87000075	Animal QTLdb	Exterior	86951480	86951484	QTL	238672	Body condition score	rs460431378,rs110813063	BCS	CNV	-	34288907	Significant	Chromosome-wise	holstein
BCS	6	87000075	Animal QTLdb	Reproduction	86951480	86951484	QTL	238673	Calving interval	rs460431378,rs110813063	CALINTV	CNV	-	34288907	Significant	Chromosome-wise	holstein
BCS	6	87000075	Animal QTLdb	Milk	86964712	86964716	Association	240651	Milk yield	rs134342291	MY	Genome	SNP	34828436	Significant	Chromosome-wise	holstein
BCS	6	87000075	Animal QTLdb	Milk	86964712	86964716	Association	109439	Milk kappa-casein percentage	rs134342291	MKCASP	milk kappa-casein percentage	Genome	27485317	Mendelian	SNP	holstein
BCS	6	87000075	Animal QTLdb	Milk	86964712	86964716	Association	114695	Milk glycosylated kappa-casein percentage	rs134342291	MGKCASP	Mendelian	Experiment-wise	27485317	0.0001	Significant	holstein
BCS	6	87000075	Animal QTLdb	Milk	86964712	86964716	Association	117374	Milk unglycosylated kappa-casein percentage	rs134342291	MUGKCASP	Mendelian	Experiment-wise	27485317	1.00E-05	Significant	holstein
BCS	6	87000075	Animal QTLdb	Milk	86964712	86964716	Association	137671	Milk protein yield	rs134342291	PY	milk protein yield	Genome	27760518	Mendelian	SNP	norwegian red
BCS	6	87000075	Animal QTLdb	Health	86964712	86964716	Association	137418	Clinical mastitis	rs134342291	CM	SNP	Mendelian	27760518	Significant	Chromosome-wise	norwegian red
BCS	6	87000075	Animal QTLdb	Milk	86964712	86964716	Association	137594	Milk yield	rs134342291	MY	Genome	SNP	27760518	Chromosome-wise	Mendelian	norwegian red
BCS	6	87000075	Animal QTLdb	Reproduction	86964712	86964716	Association	176381	Conception rate	rs134342291	CONCRATE	SNP	Mendelian	31139206	Significant	Genome-wise	holstein
BCS	6	87000075	Animal QTLdb	Health	86964712	86964716	Association	175721	Somatic cell score	rs134342291	SCS	milk somatic cell score	Genome	31139206	Mendelian	SNP	holstein
BCS	6	87000075	Animal QTLdb	Milk	86964712	86964716	Association	174465	Milk yield	rs134342291	MY	Genome	SNP	31139206	Genome-wise	Mendelian	holstein
BCS	6	87000075	Animal QTLdb	Milk	86964712	86964716	Association	174112	Milk fat yield	rs134342291	FY	milk fat yield	Genome	31139206	Mendelian	SNP	holstein
BCS	6	87000075	Animal QTLdb	Reproduction	86964712	86964716	Association	173418	Daughter pregnancy rate	rs134342291	DPR	SNP	Mendelian	31139206	Significant	Genome-wise	holstein
BCS	6	87000075	Animal QTLdb	Exterior	86965173	86965177	Association	214789	Udder depth	rs110041776	UDPTH	SNP	Mendelian	32998688	Significant	Genome-wise	holstein
BCS	6	87000075	Animal QTLdb	Health	86972745	86972749	Association	137425	Clinical mastitis	rs132720609	CM	SNP	Mendelian	27760518	Significant	Chromosome-wise	norwegian red
BCS	6	87000075	Animal QTLdb	Health	86979770	86979774	Association	137426	Clinical mastitis	rs136359868	CM	SNP	Mendelian	27760518	Significant	Chromosome-wise	norwegian red
BCS	6	87000075	Animal QTLdb	Milk	86981354	86981358	Association	240765	Milk yield	rs382661096	MY	Genome	SNP	34828436	Significant	Chromosome-wise	holstein
BCS	6	87000075	Animal QTLdb	Health	86982562	86982566	Association	137427	Clinical mastitis	rs132901985	CM	SNP	Mendelian	27760518	Significant	Chromosome-wise	norwegian red
BCS	6	87000075	Animal QTLdb	Health	86982562	86982566	Association	160095	Bovine respiratory disease susceptibility	rs132901985	BRDS	SNP	-	30229962	-	-	charolais,hereford,red angus,Angus
BCS	6	87000075	Animal QTLdb	Milk	86988471	86988475	Association	240674	Milk yield	rs136185729	MY	Genome	SNP	34828436	Significant	Chromosome-wise	holstein
BCS	6	87000075	Animal QTLdb	Milk	86989609	86989613	Association	240664	Milk yield	rs135430156	MY	Genome	SNP	34828436	Significant	Chromosome-wise	holstein
BCS	6	87000075	Animal QTLdb	Milk	86989835	86989839	Association	240679	Milk yield	rs136423187	MY	Genome	SNP	34828436	Significant	Chromosome-wise	holstein
BCS	6	87000075	Animal QTLdb	Milk	86990122	86990126	Association	240661	Milk yield	rs135214475	MY	Genome	SNP	34828436	Significant	Chromosome-wise	holstein
BCS	6	87000075	Animal QTLdb	Health	86991267	86991271	Association	137459	Clinical mastitis	rs134769643	CM	SNP	Mendelian	27760518	Significant	Chromosome-wise	norwegian red
BCS	6	87000075	Animal QTLdb	Health	86991267	86991271	Association	137531	Clinical mastitis	rs134769643	CM	SNP	Mendelian	27760518	Significant	Chromosome-wise	norwegian red
BCS	6	87000075	Animal QTLdb	Milk	86991267	86991271	Association	119635	Milk alpha-S2-casein percentage	rs134769643	MAS2CP	Genome	SNP	27485317	Experiment-wise	Mendelian	holstein
BCS	6	87000075	Animal QTLdb	Milk	86991267	86991271	Association	120012	Milk phosphorylated alpha-S2-casein percentage	rs134769643	MPAS2CP	Mendelian	Experiment-wise	27485317	0.0111	Significant	holstein
BCS	6	87000075	Animal QTLdb	Milk	86991267	86991271	Association	117555	Milk unglycosylated kappa-casein percentage	rs134769643	MUGKCASP	Mendelian	Experiment-wise	27485317	0.0002	Significant	holstein
BCS	6	87000075	Animal QTLdb	Milk	86991267	86991271	Association	114635	Milk glycosylated kappa-casein percentage	rs134769643	MGKCASP	Mendelian	Experiment-wise	27485317	1.96E-05	Significant	holstein
BCS	6	87000075	Animal QTLdb	Milk	86991267	86991271	Association	109538	Milk kappa-casein percentage	rs134769643	MKCASP	milk kappa-casein percentage	Genome	27485317	Mendelian	SNP	holstein
BCS	6	87000075	Animal QTLdb	Health	86991742	86991746	Association	137460	Clinical mastitis	rs137622197	CM	SNP	Mendelian	27760518	Significant	Chromosome-wise	norwegian red
BCS	6	87000075	Animal QTLdb	Health	86991742	86991746	Association	137532	Clinical mastitis	rs137622197	CM	SNP	Mendelian	27760518	Significant	Chromosome-wise	norwegian red
BCS	6	87000075	Animal QTLdb	Health	86992275	86992279	Association	137412	Clinical mastitis	rs133300430	CM	SNP	Mendelian	27760518	Significant	Chromosome-wise	norwegian red
BCS	6	87000075	Animal QTLdb	Health	86992275	86992279	Association	137525	Clinical mastitis	rs133300430	CM	SNP	Mendelian	27760518	Significant	Chromosome-wise	norwegian red
BCS	6	87000075	Animal QTLdb	Milk	86992275	86992279	Association	137595	Milk yield	rs133300430	MY	Genome	SNP	27760518	Chromosome-wise	Mendelian	norwegian red
BCS	6	87000075	Animal QTLdb	Milk	86992275	86992279	Association	137674	Milk protein yield	rs133300430	PY	milk protein yield	Genome	27760518	Mendelian	SNP	norwegian red
BCS	6	87000075	Animal QTLdb	Milk	86992275	86992279	Association	119636	Milk alpha-S2-casein percentage	rs133300430	MAS2CP	Genome	SNP	27485317	Experiment-wise	Mendelian	holstein
BCS	6	87000075	Animal QTLdb	Milk	86992275	86992279	Association	120013	Milk phosphorylated alpha-S2-casein percentage	rs133300430	MPAS2CP	Mendelian	Experiment-wise	27485317	0.0111	Significant	holstein
BCS	6	87000075	Animal QTLdb	Milk	86992275	86992279	Association	109539	Milk kappa-casein percentage	rs133300430	MKCASP	milk kappa-casein percentage	Genome	27485317	Mendelian	SNP	holstein
BCS	6	87000075	Animal QTLdb	Reproduction	86992275	86992279	Association	106949	Daughter pregnancy rate	rs133300430	DPR	SNP	Mendelian	27209127	Significant	Comparison-wise	holstein
BCS	6	87000075	Animal QTLdb	Milk	86992275	86992279	Association	114636	Milk glycosylated kappa-casein percentage	rs133300430	MGKCASP	Mendelian	Experiment-wise	27485317	1.96E-05	Significant	holstein
BCS	6	87000075	Animal QTLdb	Milk	86992275	86992279	Association	117556	Milk unglycosylated kappa-casein percentage	rs133300430	MUGKCASP	Mendelian	Experiment-wise	27485317	0.0002	Significant	holstein
BCS	6	87000075	Animal QTLdb	Reproduction	86992275	86992279	Association	173419	Daughter pregnancy rate	rs133300430	DPR	SNP	Mendelian	31139206	Significant	Genome-wise	holstein
BCS	6	87000075	Animal QTLdb	Milk	86992275	86992279	Association	174113	Milk fat yield	rs133300430	FY	milk fat yield	Genome	31139206	Mendelian	SNP	holstein
BCS	6	87000075	Animal QTLdb	Milk	86992275	86992279	Association	174466	Milk yield	rs133300430	MY	Genome	SNP	31139206	Genome-wise	Mendelian	holstein
BCS	6	87000075	Animal QTLdb	Health	86992275	86992279	Association	175722	Somatic cell score	rs133300430	SCS	milk somatic cell score	Genome	31139206	Mendelian	SNP	holstein
BCS	6	87000075	Animal QTLdb	Reproduction	86992275	86992279	Association	176382	Conception rate	rs133300430	CONCRATE	SNP	Mendelian	31139206	Significant	Genome-wise	holstein
BCS	6	87000075	Animal QTLdb	Milk	86992275	86992279	Association	175997	Milk yield	rs133300430	MY	Genome	SNP	31139206	Genome-wise	Mendelian	holstein
BCS	6	87000075	Animal QTLdb	Milk	86992275	86992279	Association	175444	Milk protein yield	rs133300430	PY	milk protein yield	Genome	31139206	Mendelian	SNP	holstein
BCS	6	87000075	Animal QTLdb	Health	86992275	86992279	Association	179718	Ketosis	rs133300430	KETO	Mendelian	Genome-wise	31311492	-	Significant	holstein
BCS	6	87000075	Animal QTLdb	Milk	86993226	86993230	Association	240658	Milk yield	rs134765238	MY	Genome	SNP	34828436	Significant	Chromosome-wise	holstein
BCS	6	87000075	Animal QTLdb	Health	86996468	86996472	Association	179523	Ketosis	rs110310151	KETO	Mendelian	Genome-wise	31311492	-	Significant	holstein
BCS	6	87000075	Animal QTLdb	Health	86996468	86996472	Association	179649	Ketosis	rs110310151	KETO	Mendelian	Genome-wise	31311492	-	Significant	holstein
BCS	6	87000075	Animal QTLdb	Milk	86996468	86996472	Association	137781	Milk fat yield	rs110310151	FY	milk fat yield	Genome	27760518	Mendelian	SNP	norwegian red
BCS	6	87000075	Animal QTLdb	Health	86996468	86996472	Association	137422	Clinical mastitis	rs110310151	CM	SNP	Mendelian	27760518	Significant	Chromosome-wise	norwegian red
BCS	6	87000075	Animal QTLdb	Health	86996468	86996472	Association	137528	Clinical mastitis	rs110310151	CM	SNP	Mendelian	27760518	Significant	Chromosome-wise	norwegian red
BCS	6	87000075	Animal QTLdb	Milk	86996468	86996472	Association	137592	Milk yield	rs110310151	MY	Genome	SNP	27760518	Chromosome-wise	Mendelian	norwegian red
BCS	6	87000075	Animal QTLdb	Milk	86996468	86996472	Association	137613	Milk protein yield	rs110310151	PY	milk protein yield	Genome	27760518	Mendelian	SNP	norwegian red
BCS	6	87000075	Animal QTLdb	Milk	86996468	86996472	Association	113357	Milk kappa-casein percentage	rs110310151	MKCASP	milk kappa-casein percentage	Genome	27485317	Mendelian	SNP	holstein
BCS	6	87000075	Animal QTLdb	Health	86997759	86997763	QTL	161587	Clinical mastitis	rs110404596,rs109803407,rs110545742	CM	SNP	Mendelian	30189836	Significant	Comparison-wise	holstein
BCS	6	87000075	Animal QTLdb	Health	86998605	86998609	Association	179572	Ketosis	rs43338561	KETO	Mendelian	Genome-wise	31311492	-	Significant	holstein
BCS	6	87000075	Animal QTLdb	Health	87000073	87000077	Association	179615	Ketosis	rs109547247	KETO	Mendelian	Genome-wise	31311492	-	Significant	holstein
BCS	6	87000075	Animal QTLdb	Health	87000073	87000077	Association	179510	Ketosis	rs109547247	KETO	Mendelian	Genome-wise	31311492	-	Significant	holstein
BCS	6	87000075	Animal QTLdb	Milk	87000073	87000077	Association	115563	Milk glycosylated kappa-casein percentage	rs109547247	MGKCASP	Mendelian	Experiment-wise	27485317	0.0212	Significant	holstein
BCS	6	87000075	Animal QTLdb	Milk	87000073	87000077	Association	110953	Milk kappa-casein percentage	rs109547247	MKCASP	milk kappa-casein percentage	Genome	27485317	Mendelian	SNP	holstein
BCS	6	87000075	Animal QTLdb	Milk	87001865	87001869	Association	137700	Milk protein yield	rs134658432	PY	milk protein yield	Genome	27760518	Mendelian	SNP	norwegian red
BCS	6	87000075	Animal QTLdb	Health	87003478	87003482	Association	179832	Ketosis	rs137023501	KETO	Mendelian	Genome-wise	31311492	-	Significant	holstein
BCS	6	87000075	Animal QTLdb	Health	87003478	87003482	Association	179560	Ketosis	rs137023501	KETO	Mendelian	Genome-wise	31311492	-	Significant	holstein
BCS	6	87000075	Animal QTLdb	Health	87009742	87009746	Association	138384	Clinical mastitis	rs110483492	CM	SNP	Mendelian	27760518	Significant	Chromosome-wise	norwegian red
BCS	6	87000075	Animal QTLdb	Milk	87010766	87010770	Association	137718	Milk protein yield	rs136644041	PY	milk protein yield	Genome	27760518	Mendelian	SNP	norwegian red
BCS	6	87000075	Animal QTLdb	Milk	87011617	87011621	Association	120173	Milk phosphorylated alpha-S2-casein percentage	rs43338568	MPAS2CP	Mendelian	Experiment-wise	27485317	0.0900	Suggestive	jersey
BCS	6	87000075	Animal QTLdb	Milk	87012573	87012577	Association	137767	Milk fat yield	rs110300280	FY	milk fat yield	Genome	27760518	Mendelian	SNP	norwegian red
BCS	6	87000075	Animal QTLdb	Health	87012573	87012577	Association	137403	Clinical mastitis	rs110300280	CM	SNP	Mendelian	27760518	Significant	Chromosome-wise	norwegian red
BCS	6	87000075	Animal QTLdb	Health	87012573	87012577	Association	137522	Clinical mastitis	rs110300280	CM	SNP	Mendelian	27760518	Significant	Chromosome-wise	norwegian red
BCS	6	87000075	Animal QTLdb	Health	87012573	87012577	Association	137551	Clinical mastitis	rs110300280	CM	SNP	Mendelian	27760518	Significant	Chromosome-wise	norwegian red
BCS	6	87000075	Animal QTLdb	Milk	87012573	87012577	Association	137577	Milk yield	rs110300280	MY	Genome	SNP	27760518	Chromosome-wise	Mendelian	norwegian red
BCS	6	87000075	Animal QTLdb	Milk	87012573	87012577	Association	137615	Milk protein yield	rs110300280	PY	milk protein yield	Genome	27760518	Mendelian	SNP	norwegian red
BCS	6	87000075	Animal QTLdb	Exterior	87012965	87012969	Association	214786	Udder depth	rs110181141	UDPTH	SNP	Mendelian	32998688	Significant	Genome-wise	Montbliarde
BCS	6	87000075	Animal QTLdb	Milk	87013964	87013968	Association	137695	Milk protein yield	rs135518423	PY	milk protein yield	Genome	27760518	Mendelian	SNP	norwegian red
BCS	6	87000075	Animal QTLdb	Milk	87014631	87014635	Association	137693	Milk protein yield	rs133180588	PY	milk protein yield	Genome	27760518	Mendelian	SNP	norwegian red
BCS	6	87000075	Animal QTLdb	Milk	87015768	87015772	Association	137694	Milk protein yield	rs134732701	PY	milk protein yield	Genome	27760518	Mendelian	SNP	norwegian red
BCS	6	87000075	Animal QTLdb	Milk	87017767	87017771	QTL	156678	Milk protein yield	rs110271793,rs876591925,rs876405175	PY	milk protein yield	Genome	29751743	Mendelian	SNP	holstein
BCS	6	87000075	Animal QTLdb	Health	87019466	87019470	Association	179524	Ketosis	rs110347054	KETO	Mendelian	Genome-wise	31311492	-	Significant	holstein
BCS	6	87000075	Animal QTLdb	Health	87019466	87019470	Association	179650	Ketosis	rs110347054	KETO	Mendelian	Genome-wise	31311492	-	Significant	holstein
BCS	6	87000075	Animal QTLdb	Health	87021330	87021334	Association	179573	Ketosis	rs43338581	KETO	Mendelian	Genome-wise	31311492	-	Significant	holstein
BCS	6	87000075	Animal QTLdb	Health	87021330	87021334	Association	179932	Ketosis	rs43338581	KETO	Mendelian	Genome-wise	31311492	-	Significant	holstein
BCS	6	87000075	Animal QTLdb	Milk	87032312	87032316	Association	137662	Milk protein yield	rs136800576	PY	milk protein yield	Genome	27760518	Mendelian	SNP	norwegian red
BCS	6	87000075	Animal QTLdb	Milk	87033140	87033144	QTL	238619	Milk phosphorus content	rs134776019,rs110121930,rs110192793	MPH	Genome	SNP	33824377	Genome-wise	-	Montbliarde
BCS	6	87000075	Animal QTLdb	Milk	87037188	87037192	Association	137597	Milk yield	rs134653104	MY	Genome	SNP	27760518	Chromosome-wise	Mendelian	norwegian red
BCS	6	87000075	Animal QTLdb	Milk	87037188	87037192	Association	137647	Milk protein yield	rs134653104	PY	milk protein yield	Genome	27760518	Mendelian	SNP	norwegian red
BCS	6	87000075	Animal QTLdb	Health	87046531	87046535	Association	179549	Ketosis	rs134749426	KETO	Mendelian	Genome-wise	31311492	-	Significant	holstein
BCS	6	87000075	Animal QTLdb	Milk	87048690	111495252	QTL	3742	Milk fat yield	BMS511,BM2320	FY	Linkage	Microsatellites	11167525	-	-	total milk fat amount
BCS	6	87000075	Animal QTLdb	Production	87057595	87057599	Association	122717	Length of productive life	rs111021490	PL	SNP	Mendelian	27889128	Significant	Genome-wise	holstein
BCS	6	87000075	Animal QTLdb	Production	87057595	87057599	Association	123455	Length of productive life	rs111021490	PL	SNP	Mendelian	27889128	Significant	Genome-wise	holstein
BCS	6	87000075	Animal QTLdb	Production	87059347	87059351	Association	123456	Length of productive life	rs109489135	PL	SNP	Mendelian	27889128	Significant	Genome-wise	holstein
BCS	6	87000075	Animal QTLdb	Production	87059347	87059351	Association	122718	Length of productive life	rs109489135	PL	SNP	Mendelian	27889128	Significant	Genome-wise	holstein
BCS	6	87000075	Animal QTLdb	Milk	87059347	87059351	Association	112470	Milk kappa-casein percentage	rs109489135	MKCASP	milk kappa-casein percentage	Genome	27485317	Mendelian	SNP	holstein
BCS	6	87000075	Animal QTLdb	Production	87060247	87060251	Association	122719	Length of productive life	rs110371122	PL	SNP	Mendelian	27889128	Significant	Genome-wise	holstein
BCS	6	87000075	Animal QTLdb	Health	87060247	87060251	Association	137493	Clinical mastitis	rs110371122	CM	SNP	Mendelian	27760518	Significant	Chromosome-wise	norwegian red
BCS	6	87000075	Animal QTLdb	Milk	87060247	87060251	Association	137658	Milk protein yield	rs110371122	PY	milk protein yield	Genome	27760518	Mendelian	SNP	norwegian red
BCS	6	87000075	Animal QTLdb	Production	87060247	87060251	Association	123457	Length of productive life	rs110371122	PL	SNP	Mendelian	27889128	Significant	Genome-wise	holstein
BCS	6	87000075	Animal QTLdb	Health	87060247	87060251	Association	179527	Ketosis	rs110371122	KETO	Mendelian	Genome-wise	31311492	-	Significant	holstein
BCS	6	87000075	Animal QTLdb	Health	87060247	87060251	Association	179653	Ketosis	rs110371122	KETO	Mendelian	Genome-wise	31311492	-	Significant	holstein
BCS	6	87000075	Animal QTLdb	Health	87068807	87068811	Association	179609	Ketosis	rs109452259	KETO	Mendelian	Genome-wise	31311492	-	Significant	holstein
BCS	6	87000075	Animal QTLdb	Health	87068807	87068811	Association	179507	Ketosis	rs109452259	KETO	Mendelian	Genome-wise	31311492	-	Significant	holstein
BCS	6	87000075	Animal QTLdb	Milk	87068807	87068811	Association	175445	Milk protein yield	rs109452259	PY	milk protein yield	Genome	31139206	Mendelian	SNP	holstein
BCS	6	87000075	Animal QTLdb	Milk	87068807	87068811	Association	175908	Milk fat yield	rs109452259	FY	milk fat yield	Genome	31139206	Mendelian	SNP	holstein
BCS	6	87000075	Animal QTLdb	Milk	87068807	87068811	Association	175999	Milk yield	rs109452259	MY	Genome	SNP	31139206	Genome-wise	Mendelian	holstein
BCS	6	87000075	Animal QTLdb	Health	87068807	87068811	Association	175723	Somatic cell score	rs109452259	SCS	milk somatic cell score	Genome	31139206	Mendelian	SNP	holstein
BCS	6	87000075	Animal QTLdb	Reproduction	87068807	87068811	Association	176396	Conception rate	rs109452259	CONCRATE	SNP	Mendelian	31139206	Significant	Genome-wise	holstein
BCS	6	87000075	Animal QTLdb	Milk	87068807	87068811	Association	174467	Milk yield	rs109452259	MY	Genome	SNP	31139206	Genome-wise	Mendelian	holstein
BCS	6	87000075	Animal QTLdb	Milk	87068807	87068811	Association	174114	Milk fat yield	rs109452259	FY	milk fat yield	Genome	31139206	Mendelian	SNP	holstein
BCS	6	87000075	Animal QTLdb	Reproduction	87068807	87068811	Association	173420	Daughter pregnancy rate	rs109452259	DPR	SNP	Mendelian	31139206	Significant	Genome-wise	holstein
BCS	6	87000075	Animal QTLdb	Production	87068807	87068811	Association	123401	Length of productive life	rs109452259	PL	SNP	Mendelian	27889128	Significant	Genome-wise	holstein
BCS	6	87000075	Animal QTLdb	Production	87068807	87068811	Association	122696	Length of productive life	rs109452259	PL	SNP	Mendelian	27889128	Significant	Genome-wise	holstein
BCS	6	87000075	Animal QTLdb	Production	87068807	87068811	Association	123189	Length of productive life	rs109452259	PL	SNP	Mendelian	27889128	Significant	Genome-wise	holstein
BCS	6	87000075	Animal QTLdb	Health	87068807	87068811	Association	137436	Clinical mastitis	rs109452259	CM	SNP	Mendelian	27760518	Significant	Chromosome-wise	norwegian red
BCS	6	87000075	Animal QTLdb	Health	87068807	87068811	Association	137540	Clinical mastitis	rs109452259	CM	SNP	Mendelian	27760518	Significant	Chromosome-wise	norwegian red
BCS	6	87000075	Animal QTLdb	Milk	87068807	87068811	Association	137586	Milk yield	rs109452259	MY	Genome	SNP	27760518	Chromosome-wise	Mendelian	norwegian red
BCS	6	87000075	Animal QTLdb	Milk	87068807	87068811	Association	137601	Milk protein yield	rs109452259	PY	milk protein yield	Genome	27760518	Mendelian	SNP	norwegian red
BCS	6	87000075	Animal QTLdb	Milk	87068807	87068811	Association	137777	Milk fat yield	rs109452259	FY	milk fat yield	Genome	27760518	Mendelian	SNP	norwegian red
BCS	6	87000075	Animal QTLdb	Health	87070484	87070488	Association	181855	Milk fever	rs110987026	MFEV	Mendelian	-	31931710	5.0E-3	Significant	holstein
BCS	6	87000075	Animal QTLdb	Health	87070484	87070488	Association	181856	Ketosis	rs110987026	KETO	Mendelian	-	31931710	2.1E-3	Significant	holstein
BCS	6	87000075	Animal QTLdb	Health	87070484	87070488	Association	181857	Clinical mastitis	rs110987026	CM	SNP	Mendelian	31931710	Significant	-	holstein
BCS	6	87000075	Animal QTLdb	Health	87072328	87072332	Association	179556	Ketosis	rs135736015	KETO	Mendelian	Genome-wise	31311492	-	Significant	holstein
BCS	6	87000075	Animal QTLdb	Health	87072328	87072332	Association	179792	Ketosis	rs135736015	KETO	Mendelian	Genome-wise	31311492	-	Significant	holstein
BCS	6	87000075	Animal QTLdb	Milk	87072328	87072332	Association	137778	Milk fat yield	rs135736015	FY	milk fat yield	Genome	27760518	Mendelian	SNP	norwegian red
BCS	6	87000075	Animal QTLdb	Health	87072328	87072332	Association	137437	Clinical mastitis	rs135736015	CM	SNP	Mendelian	27760518	Significant	Chromosome-wise	norwegian red
BCS	6	87000075	Animal QTLdb	Health	87072328	87072332	Association	137541	Clinical mastitis	rs135736015	CM	SNP	Mendelian	27760518	Significant	Chromosome-wise	norwegian red
BCS	6	87000075	Animal QTLdb	Milk	87072328	87072332	Association	137587	Milk yield	rs135736015	MY	Genome	SNP	27760518	Chromosome-wise	Mendelian	norwegian red
BCS	6	87000075	Animal QTLdb	Milk	87072328	87072332	Association	137602	Milk protein yield	rs135736015	PY	milk protein yield	Genome	27760518	Mendelian	SNP	norwegian red
BCS	6	87000075	Animal QTLdb	Production	87072328	87072332	Association	123402	Length of productive life	rs135736015	PL	SNP	Mendelian	27889128	Significant	Genome-wise	holstein
BCS	6	87000075	Animal QTLdb	Production	87072328	87072332	Association	123190	Length of productive life	rs135736015	PL	SNP	Mendelian	27889128	Significant	Genome-wise	holstein
BCS	6	87000075	Animal QTLdb	Production	87072328	87072332	Association	122697	Length of productive life	rs135736015	PL	SNP	Mendelian	27889128	Significant	Genome-wise	holstein
BCS	6	87000075	Animal QTLdb	Production	87076601	87076605	Association	122698	Length of productive life	rs132704853	PL	SNP	Mendelian	27889128	Significant	Genome-wise	holstein
BCS	6	87000075	Animal QTLdb	Production	87076601	87076605	Association	123191	Length of productive life	rs132704853	PL	SNP	Mendelian	27889128	Significant	Genome-wise	holstein
BCS	6	87000075	Animal QTLdb	Health	87076601	87076605	Association	137438	Clinical mastitis	rs132704853	CM	SNP	Mendelian	27760518	Significant	Chromosome-wise	norwegian red
BCS	6	87000075	Animal QTLdb	Health	87076601	87076605	Association	137542	Clinical mastitis	rs132704853	CM	SNP	Mendelian	27760518	Significant	Chromosome-wise	norwegian red
BCS	6	87000075	Animal QTLdb	Milk	87076601	87076605	Association	137588	Milk yield	rs132704853	MY	Genome	SNP	27760518	Chromosome-wise	Mendelian	norwegian red
BCS	6	87000075	Animal QTLdb	Milk	87076601	87076605	Association	137603	Milk protein yield	rs132704853	PY	milk protein yield	Genome	27760518	Mendelian	SNP	norwegian red
BCS	6	87000075	Animal QTLdb	Milk	87076601	87076605	Association	137779	Milk fat yield	rs132704853	FY	milk fat yield	Genome	27760518	Mendelian	SNP	norwegian red
BCS	6	87000075	Animal QTLdb	Production	87076601	87076605	Association	123403	Length of productive life	rs132704853	PL	SNP	Mendelian	27889128	Significant	Genome-wise	holstein
BCS	6	87000075	Animal QTLdb	Health	87076601	87076605	Association	179539	Ketosis	rs132704853	KETO	Mendelian	Genome-wise	31311492	-	Significant	holstein
BCS	6	87000075	Animal QTLdb	Health	87076601	87076605	Association	179697	Ketosis	rs132704853	KETO	Mendelian	Genome-wise	31311492	-	Significant	holstein
BCS	6	87000075	Animal QTLdb	Production	87078278	87078282	Association	123192	Length of productive life	rs133823594	PL	SNP	Mendelian	27889128	Significant	Genome-wise	holstein
BCS	6	87000075	Animal QTLdb	Milk	87078278	87078282	Association	137768	Milk fat yield	rs133823594	FY	milk fat yield	Genome	27760518	Mendelian	SNP	norwegian red
BCS	6	87000075	Animal QTLdb	Health	87078278	87078282	Association	137428	Clinical mastitis	rs133823594	CM	SNP	Mendelian	27760518	Significant	Chromosome-wise	norwegian red
BCS	6	87000075	Animal QTLdb	Health	87078278	87078282	Association	137534	Clinical mastitis	rs133823594	CM	SNP	Mendelian	27760518	Significant	Chromosome-wise	norwegian red
BCS	6	87000075	Animal QTLdb	Health	87078278	87078282	Association	137568	Clinical mastitis	rs133823594	CM	SNP	Mendelian	27760518	Significant	Chromosome-wise	norwegian red
BCS	6	87000075	Animal QTLdb	Milk	87078278	87078282	Association	137578	Milk yield	rs133823594	MY	Genome	SNP	27760518	Chromosome-wise	Mendelian	norwegian red
BCS	6	87000075	Animal QTLdb	Milk	87078278	87078282	Association	137607	Milk protein yield	rs133823594	PY	milk protein yield	Genome	27760518	Mendelian	SNP	norwegian red
BCS	6	87000075	Animal QTLdb	Milk	87078278	87078282	Association	117739	Milk unglycosylated kappa-casein percentage	rs133823594	MUGKCASP	Mendelian	Experiment-wise	27485317	0.0012	Significant	holstein
BCS	6	87000075	Animal QTLdb	Milk	87078278	87078282	Association	116623	Milk glycosylated kappa-casein percentage	rs133823594	MGKCASP	Mendelian	Experiment-wise	27485317	0.0799	Suggestive	holstein
BCS	6	87000075	Animal QTLdb	Milk	87078278	87078282	Association	109926	Milk kappa-casein percentage	rs133823594	MKCASP	milk kappa-casein percentage	Genome	27485317	Mendelian	SNP	holstein
BCS	6	87000075	Animal QTLdb	Milk	87083395	87083399	Association	109927	Milk kappa-casein percentage	rs43338598	MKCASP	milk kappa-casein percentage	Genome	27485317	Mendelian	SNP	holstein
BCS	6	87000075	Animal QTLdb	Milk	87083395	87083399	Association	116624	Milk glycosylated kappa-casein percentage	rs43338598	MGKCASP	Mendelian	Experiment-wise	27485317	0.0799	Suggestive	holstein
BCS	6	87000075	Animal QTLdb	Milk	87083395	87083399	Association	117740	Milk unglycosylated kappa-casein percentage	rs43338598	MUGKCASP	Mendelian	Experiment-wise	27485317	0.0012	Significant	holstein
BCS	6	87000075	Animal QTLdb	Health	87083395	87083399	Association	137429	Clinical mastitis	rs43338598	CM	SNP	Mendelian	27760518	Significant	Chromosome-wise	norwegian red
BCS	6	87000075	Animal QTLdb	Health	87083395	87083399	Association	137535	Clinical mastitis	rs43338598	CM	SNP	Mendelian	27760518	Significant	Chromosome-wise	norwegian red
BCS	6	87000075	Animal QTLdb	Health	87083395	87083399	Association	137569	Clinical mastitis	rs43338598	CM	SNP	Mendelian	27760518	Significant	Chromosome-wise	norwegian red
BCS	6	87000075	Animal QTLdb	Milk	87083395	87083399	Association	137579	Milk yield	rs43338598	MY	Genome	SNP	27760518	Chromosome-wise	Mendelian	norwegian red
BCS	6	87000075	Animal QTLdb	Milk	87083395	87083399	Association	137608	Milk protein yield	rs43338598	PY	milk protein yield	Genome	27760518	Mendelian	SNP	norwegian red
BCS	6	87000075	Animal QTLdb	Milk	87083395	87083399	Association	137769	Milk fat yield	rs43338598	FY	milk fat yield	Genome	27760518	Mendelian	SNP	norwegian red
BCS	6	87000075	Animal QTLdb	Production	87083395	87083399	Association	123193	Length of productive life	rs43338598	PL	SNP	Mendelian	27889128	Significant	Genome-wise	holstein
BCS	6	87000075	Animal QTLdb	Production	87084522	87084526	Association	123194	Length of productive life	rs110152546	PL	SNP	Mendelian	27889128	Significant	Genome-wise	holstein
BCS	6	87000075	Animal QTLdb	Milk	87084522	87084526	Association	137770	Milk fat yield	rs110152546	FY	milk fat yield	Genome	27760518	Mendelian	SNP	norwegian red
BCS	6	87000075	Animal QTLdb	Health	87084522	87084526	Association	137430	Clinical mastitis	rs110152546	CM	SNP	Mendelian	27760518	Significant	Chromosome-wise	norwegian red
BCS	6	87000075	Animal QTLdb	Health	87084522	87084526	Association	137536	Clinical mastitis	rs110152546	CM	SNP	Mendelian	27760518	Significant	Chromosome-wise	norwegian red
BCS	6	87000075	Animal QTLdb	Health	87084522	87084526	Association	137570	Clinical mastitis	rs110152546	CM	SNP	Mendelian	27760518	Significant	Chromosome-wise	norwegian red
BCS	6	87000075	Animal QTLdb	Milk	87084522	87084526	Association	137580	Milk yield	rs110152546	MY	Genome	SNP	27760518	Chromosome-wise	Mendelian	norwegian red
BCS	6	87000075	Animal QTLdb	Milk	87084522	87084526	Association	137609	Milk protein yield	rs110152546	PY	milk protein yield	Genome	27760518	Mendelian	SNP	norwegian red
BCS	6	87000075	Animal QTLdb	Milk	87084522	87084526	Association	117741	Milk unglycosylated kappa-casein percentage	rs110152546	MUGKCASP	Mendelian	Experiment-wise	27485317	0.0012	Significant	holstein
BCS	6	87000075	Animal QTLdb	Milk	87084522	87084526	Association	116625	Milk glycosylated kappa-casein percentage	rs110152546	MGKCASP	Mendelian	Experiment-wise	27485317	0.0799	Suggestive	holstein
BCS	6	87000075	Animal QTLdb	Milk	87084522	87084526	Association	109928	Milk kappa-casein percentage	rs110152546	MKCASP	milk kappa-casein percentage	Genome	27485317	Mendelian	SNP	holstein
BCS	6	87000075	Animal QTLdb	Health	87085922	87085926	Association	137439	Clinical mastitis	rs137396952	CM	SNP	Mendelian	27760518	Significant	Chromosome-wise	norwegian red
BCS	6	87000075	Animal QTLdb	Health	87085922	87085926	Association	137543	Clinical mastitis	rs137396952	CM	SNP	Mendelian	27760518	Significant	Chromosome-wise	norwegian red
BCS	6	87000075	Animal QTLdb	Milk	87085922	87085926	Association	137589	Milk yield	rs137396952	MY	Genome	SNP	27760518	Chromosome-wise	Mendelian	norwegian red
BCS	6	87000075	Animal QTLdb	Milk	87085922	87085926	Association	137604	Milk protein yield	rs137396952	PY	milk protein yield	Genome	27760518	Mendelian	SNP	norwegian red
BCS	6	87000075	Animal QTLdb	Milk	87085922	87085926	Association	137780	Milk fat yield	rs137396952	FY	milk fat yield	Genome	27760518	Mendelian	SNP	norwegian red
BCS	6	87000075	Animal QTLdb	Production	87085922	87085926	Association	123195	Length of productive life	rs137396952	PL	SNP	Mendelian	27889128	Significant	Genome-wise	holstein
BCS	6	87000075	Animal QTLdb	Production	87085922	87085926	Association	123404	Length of productive life	rs137396952	PL	SNP	Mendelian	27889128	Significant	Genome-wise	holstein
BCS	6	87000075	Animal QTLdb	Production	87085922	87085926	Association	122699	Length of productive life	rs137396952	PL	SNP	Mendelian	27889128	Significant	Genome-wise	holstein
BCS	6	87000075	Animal QTLdb	Health	87085922	87085926	Association	179562	Ketosis	rs137396952	KETO	Mendelian	Genome-wise	31311492	-	Significant	holstein
BCS	6	87000075	Animal QTLdb	Health	87085922	87085926	Association	179844	Ketosis	rs137396952	KETO	Mendelian	Genome-wise	31311492	-	Significant	holstein
BCS	6	87000075	Animal QTLdb	Milk	87087703	87087707	Association	137771	Milk fat yield	rs133145570	FY	milk fat yield	Genome	27760518	Mendelian	SNP	norwegian red
BCS	6	87000075	Animal QTLdb	Health	87087703	87087707	Association	137431	Clinical mastitis	rs133145570	CM	SNP	Mendelian	27760518	Significant	Chromosome-wise	norwegian red
BCS	6	87000075	Animal QTLdb	Health	87087703	87087707	Association	137537	Clinical mastitis	rs133145570	CM	SNP	Mendelian	27760518	Significant	Chromosome-wise	norwegian red
BCS	6	87000075	Animal QTLdb	Health	87087703	87087707	Association	137571	Clinical mastitis	rs133145570	CM	SNP	Mendelian	27760518	Significant	Chromosome-wise	norwegian red
BCS	6	87000075	Animal QTLdb	Milk	87087703	87087707	Association	137581	Milk yield	rs133145570	MY	Genome	SNP	27760518	Chromosome-wise	Mendelian	norwegian red
BCS	6	87000075	Animal QTLdb	Milk	87087703	87087707	Association	137610	Milk protein yield	rs133145570	PY	milk protein yield	Genome	27760518	Mendelian	SNP	norwegian red
BCS	6	87000075	Animal QTLdb	Production	87087703	87087707	Association	123196	Length of productive life	rs133145570	PL	SNP	Mendelian	27889128	Significant	Genome-wise	holstein
BCS	6	87000075	Animal QTLdb	Production	87090738	87090742	Association	123197	Length of productive life	rs108988814	PL	SNP	Mendelian	27889128	Significant	Genome-wise	holstein
BCS	6	87000075	Animal QTLdb	Health	87090738	87090742	Association	137432	Clinical mastitis	rs108988814	CM	SNP	Mendelian	27760518	Significant	Chromosome-wise	norwegian red
BCS	6	87000075	Animal QTLdb	Health	87090738	87090742	Association	137538	Clinical mastitis	rs108988814	CM	SNP	Mendelian	27760518	Significant	Chromosome-wise	norwegian red
BCS	6	87000075	Animal QTLdb	Health	87090738	87090742	Association	137572	Clinical mastitis	rs108988814	CM	SNP	Mendelian	27760518	Significant	Chromosome-wise	norwegian red
BCS	6	87000075	Animal QTLdb	Milk	87090738	87090742	Association	137582	Milk yield	rs108988814	MY	Genome	SNP	27760518	Chromosome-wise	Mendelian	norwegian red
BCS	6	87000075	Animal QTLdb	Milk	87090738	87090742	Association	137611	Milk protein yield	rs108988814	PY	milk protein yield	Genome	27760518	Mendelian	SNP	norwegian red
BCS	6	87000075	Animal QTLdb	Milk	87090738	87090742	Association	137772	Milk fat yield	rs108988814	FY	milk fat yield	Genome	27760518	Mendelian	SNP	norwegian red
BCS	6	87000075	Animal QTLdb	Milk	87090738	87090742	Association	163940	Milk yield	rs108988814	MY	Genome	SNP	25084281	-	-	holstein
BCS	6	87000075	Animal QTLdb	Health	87090738	87090742	Association	25255	Clinical mastitis	rs108988814	CM	SNP	Mendelian	23647142	Significant	Comparison-wise	holstein
BCS	6	87000075	Animal QTLdb	Health	87090738	87090742	Association	179583	Ketosis	rs108988814	KETO	Mendelian	Genome-wise	31311492	-	Significant	holstein
BCS	6	87000075	Animal QTLdb	Milk	87090738	87090742	Association	177366	Milk lactose yield	rs108988814	LACTYD	Genome	SNP	31447150	Comparison-wise	Mendelian	Fleckvieh
BCS	6	87000075	Animal QTLdb	Reproduction	87090738	87090742	Association	173421	Daughter pregnancy rate	rs108988814	DPR	SNP	Mendelian	31139206	Significant	Genome-wise	holstein
BCS	6	87000075	Animal QTLdb	Milk	87090738	87090742	Association	174468	Milk yield	rs108988814	MY	Genome	SNP	31139206	Genome-wise	Mendelian	holstein
BCS	6	87000075	Animal QTLdb	Reproduction	87090738	87090742	Association	176397	Conception rate	rs108988814	CONCRATE	SNP	Mendelian	31139206	Significant	Genome-wise	holstein
BCS	6	87000075	Animal QTLdb	Health	87090738	87090742	Association	175724	Somatic cell score	rs108988814	SCS	milk somatic cell score	Genome	31139206	Mendelian	SNP	holstein
BCS	6	87000075	Animal QTLdb	Milk	87090738	87090742	Association	175446	Milk protein yield	rs108988814	PY	milk protein yield	Genome	31139206	Mendelian	SNP	holstein
BCS	6	87000075	Animal QTLdb	Milk	87090738	87090742	Association	109929	Milk kappa-casein percentage	rs108988814	MKCASP	milk kappa-casein percentage	Genome	27485317	Mendelian	SNP	holstein
BCS	6	87000075	Animal QTLdb	Milk	87090738	87090742	Association	116626	Milk glycosylated kappa-casein percentage	rs108988814	MGKCASP	Mendelian	Experiment-wise	27485317	0.0799	Suggestive	holstein
BCS	6	87000075	Animal QTLdb	Milk	87090738	87090742	Association	117742	Milk unglycosylated kappa-casein percentage	rs108988814	MUGKCASP	Mendelian	Experiment-wise	27485317	0.0012	Significant	holstein
BCS	6	87000075	Animal QTLdb	Exterior	87090738	87090742	QTL	220930	Sole ulcer	rs385342252,rs108988814,rs110392219	SULC	Experiment-wise	Significant	31056323	-	>1000	holstein
BCS	6	87000075	Animal QTLdb	Reproduction	87090738	87090742	Association	42274	Calving ease (maternal)	rs108988814	CALEASE	SNP	Mendelian	21831322	Significant	Genome-wise	holstein
BCS	6	87000075	Animal QTLdb	Exterior	87090738	87090742	Association	42275	Foot angle	rs108988814	FANG	SNP	Mendelian	21831322	Significant	Genome-wise	holstein
BCS	6	87000075	Animal QTLdb	Exterior	87090738	87090742	Association	42276	Feet and leg conformation	rs108988814	FTLEG	SNP	Mendelian	21831322	Significant	Genome-wise	holstein
BCS	6	87000075	Animal QTLdb	Production	87090738	87090742	Association	42277	PTA type	rs108988814	PTAT	SNP	Mendelian	21831322	Significant	Genome-wise	holstein
BCS	6	87000075	Animal QTLdb	Exterior	87090738	87090742	Association	42278	Udder attachment	rs108988814	UA	SNP	Mendelian	21831322	Significant	Genome-wise	holstein
BCS	6	87000075	Animal QTLdb	Milk	87090738	87090742	Association	42279	Milk fat yield	rs108988814	FY	milk fat yield	Genome	21831322	Mendelian	SNP	holstein
BCS	6	87000075	Animal QTLdb	Production	87090738	87090742	Association	42280	Net merit	rs108988814	NM	Mendelian	Genome-wise	21831322	<0.05	Significant	holstein
BCS	6	87000075	Animal QTLdb	Production	87090738	87090742	Association	42281	Length of productive life	rs108988814	PL	SNP	Mendelian	21831322	Significant	Genome-wise	holstein
BCS	6	87000075	Animal QTLdb	Milk	87090738	87090742	Association	42282	Milk protein percentage	rs108988814	PP	milk protein percentage	Genome	21831322	Mendelian	SNP	holstein
BCS	6	87000075	Animal QTLdb	Milk	87090738	87090742	Association	42283	Milk protein yield	rs108988814	PY	milk protein yield	Genome	21831322	Mendelian	SNP	holstein
BCS	6	87000075	Animal QTLdb	Exterior	87090738	87090742	Association	42284	Rear leg placement - rear view	rs108988814	RLEGR	SNP	Mendelian	21831322	Significant	Genome-wise	holstein
BCS	6	87000075	Animal QTLdb	Exterior	87090738	87090742	Association	42285	Rear leg placement - side view	rs108988814	RLEGS	SNP	Mendelian	21831322	Significant	Genome-wise	holstein
BCS	6	87000075	Animal QTLdb	Production	87090738	87090742	Association	42286	Rump width	rs108988814	RUMWD	SNP	Mendelian	21831322	Significant	Genome-wise	holstein
BCS	6	87000075	Animal QTLdb	Reproduction	87090738	87090742	Association	42287	Calving ease	rs108988814	CALEASE	SNP	Mendelian	21831322	Significant	Genome-wise	holstein
BCS	6	87000075	Animal QTLdb	Health	87090738	87090742	Association	42288	Somatic cell score	rs108988814	SCS	milk somatic cell score	Genome	21831322	Mendelian	SNP	holstein
BCS	6	87000075	Animal QTLdb	Reproduction	87090738	87090742	Association	42289	Stillbirth	rs108988814	SB	SNP	Mendelian	21831322	Significant	Genome-wise	holstein
BCS	6	87000075	Animal QTLdb	Exterior	87090738	87090742	Association	42290	Strength	rs108988814	STR	SNP	Mendelian	21831322	Significant	Genome-wise	holstein
BCS	6	87000075	Animal QTLdb	Exterior	87090738	87090742	Association	42291	Udder depth	rs108988814	UDPTH	SNP	Mendelian	21831322	Significant	Genome-wise	holstein
BCS	6	87000075	Animal QTLdb	Milk	87093183	87093187	Association	137773	Milk fat yield	rs42768135	FY	milk fat yield	Genome	27760518	Mendelian	SNP	norwegian red
BCS	6	87000075	Animal QTLdb	Health	87093183	87093187	Association	137433	Clinical mastitis	rs42768135	CM	SNP	Mendelian	27760518	Significant	Chromosome-wise	norwegian red
BCS	6	87000075	Animal QTLdb	Health	87093183	87093187	Association	137539	Clinical mastitis	rs42768135	CM	SNP	Mendelian	27760518	Significant	Chromosome-wise	norwegian red
BCS	6	87000075	Animal QTLdb	Health	87093183	87093187	Association	137573	Clinical mastitis	rs42768135	CM	SNP	Mendelian	27760518	Significant	Chromosome-wise	norwegian red
BCS	6	87000075	Animal QTLdb	Milk	87093183	87093187	Association	137583	Milk yield	rs42768135	MY	Genome	SNP	27760518	Chromosome-wise	Mendelian	norwegian red
BCS	6	87000075	Animal QTLdb	Milk	87093183	87093187	Association	137612	Milk protein yield	rs42768135	PY	milk protein yield	Genome	27760518	Mendelian	SNP	norwegian red
BCS	6	87000075	Animal QTLdb	Production	87093183	87093187	Association	123198	Length of productive life	rs42768135	PL	SNP	Mendelian	27889128	Significant	Genome-wise	holstein
BCS	6	87000075	Animal QTLdb	Milk	87093183	87093187	Association	117743	Milk unglycosylated kappa-casein percentage	rs42768135	MUGKCASP	Mendelian	Experiment-wise	27485317	0.0012	Significant	holstein
BCS	6	87000075	Animal QTLdb	Milk	87093183	87093187	Association	116627	Milk glycosylated kappa-casein percentage	rs42768135	MGKCASP	Mendelian	Experiment-wise	27485317	0.0799	Suggestive	holstein
BCS	6	87000075	Animal QTLdb	Milk	87093183	87093187	Association	109930	Milk kappa-casein percentage	rs42768135	MKCASP	milk kappa-casein percentage	Genome	27485317	Mendelian	SNP	holstein
BCS	6	87000075	Animal QTLdb	Production	87093944	87093948	Association	123199	Length of productive life	rs42768145	PL	SNP	Mendelian	27889128	Significant	Genome-wise	holstein
BCS	6	87000075	Animal QTLdb	Health	87093944	87093948	Association	137434	Clinical mastitis	rs42768145	CM	SNP	Mendelian	27760518	Significant	Chromosome-wise	norwegian red
BCS	6	87000075	Animal QTLdb	Health	87093944	87093948	Association	137529	Clinical mastitis	rs42768145	CM	SNP	Mendelian	27760518	Significant	Chromosome-wise	norwegian red
BCS	6	87000075	Animal QTLdb	Health	87093944	87093948	Association	137553	Clinical mastitis	rs42768145	CM	SNP	Mendelian	27760518	Significant	Chromosome-wise	norwegian red
BCS	6	87000075	Animal QTLdb	Milk	87093944	87093948	Association	137584	Milk yield	rs42768145	MY	Genome	SNP	27760518	Chromosome-wise	Mendelian	norwegian red
BCS	6	87000075	Animal QTLdb	Milk	87093944	87093948	Association	137605	Milk protein yield	rs42768145	PY	milk protein yield	Genome	27760518	Mendelian	SNP	norwegian red
BCS	6	87000075	Animal QTLdb	Milk	87093944	87093948	Association	137774	Milk fat yield	rs42768145	FY	milk fat yield	Genome	27760518	Mendelian	SNP	norwegian red
BCS	6	87000075	Animal QTLdb	Milk	87097858	87097862	Association	137776	Milk fat yield	rs134055603	FY	milk fat yield	Genome	27760518	Mendelian	SNP	norwegian red
BCS	6	87000075	Animal QTLdb	Health	87097858	87097862	Association	137440	Clinical mastitis	rs134055603	CM	SNP	Mendelian	27760518	Significant	Chromosome-wise	norwegian red
BCS	6	87000075	Animal QTLdb	Health	87097858	87097862	Association	137533	Clinical mastitis	rs134055603	CM	SNP	Mendelian	27760518	Significant	Chromosome-wise	norwegian red
BCS	6	87000075	Animal QTLdb	Milk	87097858	87097862	Association	137590	Milk yield	rs134055603	MY	Genome	SNP	27760518	Chromosome-wise	Mendelian	norwegian red
BCS	6	87000075	Animal QTLdb	Milk	87097858	87097862	Association	137600	Milk protein yield	rs134055603	PY	milk protein yield	Genome	27760518	Mendelian	SNP	norwegian red
BCS	6	87000075	Animal QTLdb	Production	87097858	87097862	Association	122700	Length of productive life	rs134055603	PL	SNP	Mendelian	27889128	Significant	Genome-wise	holstein
BCS	6	87000075	Animal QTLdb	Production	87097858	87097862	Association	123182	Length of productive life	rs134055603	PL	SNP	Mendelian	27889128	Significant	Genome-wise	holstein
BCS	6	87000075	Animal QTLdb	Production	87097858	87097862	Association	123405	Length of productive life	rs134055603	PL	SNP	Mendelian	27889128	Significant	Genome-wise	holstein
BCS	6	87000075	Animal QTLdb	Health	87097858	87097862	Association	179547	Ketosis	rs134055603	KETO	Mendelian	Genome-wise	31311492	-	Significant	holstein
BCS	6	87000075	Animal QTLdb	Health	87097858	87097862	Association	179743	Ketosis	rs134055603	KETO	Mendelian	Genome-wise	31311492	-	Significant	holstein
BCS	6	87068809	Animal QTLdb	Health	13235678	111495252	QTL	10439	Somatic cell score	holstein	SCS	Linkage	Mendelian	15514072	Significant	Chromosome-wise	milk somatic cell quantity
BCS	6	87068809	Animal QTLdb	Production	62759905	88530035	QTL	5272	Residual feed intake	residual feed intake	RFI	Significant	0.0049	18791150	-	-	Linkage
BCS	6	87068809	Animal QTLdb	Milk	66616660	87390539	QTL	21535	Milk alpha-casein percentage	holstein	MACASP	Linkage	-	19397519	Significant	Genome-wise	milk alpha-casein amount
BCS	6	87068809	Animal QTLdb	Milk	73628940	113073015	QTL	3412	Milk protein percentage	INRAK	PP	Linkage	Microsatellites	12605852	-	0.0004	milk protein amount
BCS	6	87068809	Animal QTLdb	Meat_and_Carcass	78318402	103431130	QTL	10778	Fat thickness at the 12th rib	CSN3,BMS5029,BMS5029	FATTH	Linkage	Microsatellites	20477797	Chromosome-wise	Mendelian	Angus
BCS	6	87068809	Animal QTLdb	Meat_and_Carcass	78318402	103431130	QTL	10776	Longissimus muscle area	CSN3,BM8124,BMS5029	LMA	Microsatellites	Mendelian	20477797	Significant	Chromosome-wise	Angus
BCS	6	87068809	Animal QTLdb	Production	78318402	88880649	QTL	10774	Body height	CSN3,CSN3,BM8124	HEIGHT	Mendelian	Chromosome-wise	20477797	0.001202264435	Significant	Angus
BCS	6	87068809	Animal QTLdb	Meat_and_Carcass	78318402	88880649	QTL	10773	Carcass weight	CSN3,CSN3,BM8124	CWT	Linkage	Microsatellites	20477797	Genome-wise	Mendelian	Angus
BCS	6	87068809	Animal QTLdb	Exterior	82254044	104307665	QTL	1569	Teat length	BMS5021,BMC4203	TLGTH	Microsatellites	Significant	16230715	-	3.16	nipple length
BCS	6	87068809	Animal QTLdb	Milk	85006364	111495252	QTL	2430	Milk yield	AFR227,BM2320	MY	Microsatellites	Significant	10376304	-	2.26	milk amount
BCS	6	87068809	Animal QTLdb	Milk	85006364	111495252	QTL	2432	Milk fat yield	AFR227,BM2320	FY	Linkage	Microsatellites	10376304	2.02	Significant	total milk fat amount
BCS	6	87068809	Animal QTLdb	Health	85655000	111495252	QTL	4977	Clinical mastitis	BM4311,BM2320	CM	Microsatellites	Mendelian	18832229	Significant	Chromosome-wise	holstein
BCS	6	87068809	Animal QTLdb	Reproduction	85655000	111495252	QTL	11320	Fertility treatments	BM4311,BM2320	FERTRT	Microsatellites	Mendelian	19841231	Significant	Chromosome-wise	holstein
BCS	6	87068809	Animal QTLdb	Reproduction	85655000	111495252	QTL	11315	Retained placenta	BM4311,BM2320	RETPL	Microsatellites	Mendelian	19841231	Significant	Chromosome-wise	holstein
BCS	6	87068809	Animal QTLdb	Exterior	86329932	111495252	QTL	10286	Udder height	BP7,BM2320	UHT	Linkage	Microsatellites	15377635	Significant	n/a	holstein
BCS	6	87068809	Animal QTLdb	Reproduction	86329932	111495252	QTL	10287	Non-return rate	BP7,BM2320	NRR	Microsatellites	n/a	15377635	0.002	Significant	holstein
BCS	6	87068809	Animal QTLdb	Reproduction	86329932	111495252	QTL	4690	Interval to first estrus after calving	BP7,BM2320	CALEST	Mendelian	Chromosome-wise	10791796	0.0062	Significant	female fertility trait
BCS	6	87068809	Animal QTLdb	Milk	86329932	104307665	QTL	1518	Milk fat yield	BP7,BMC4203	FY	Linkage	Microsatellites	16533362	<0.01	Significant	total milk fat amount
BCS	6	87068809	Animal QTLdb	Health	86972745	86972749	Association	137425	Clinical mastitis	rs132720609	CM	SNP	Mendelian	27760518	Significant	Chromosome-wise	norwegian red
BCS	6	87068809	Animal QTLdb	Health	86979770	86979774	Association	137426	Clinical mastitis	rs136359868	CM	SNP	Mendelian	27760518	Significant	Chromosome-wise	norwegian red
BCS	6	87068809	Animal QTLdb	Milk	86981354	86981358	Association	240765	Milk yield	rs382661096	MY	Genome	SNP	34828436	Significant	Chromosome-wise	holstein
BCS	6	87068809	Animal QTLdb	Health	86982562	86982566	Association	137427	Clinical mastitis	rs132901985	CM	SNP	Mendelian	27760518	Significant	Chromosome-wise	norwegian red
BCS	6	87068809	Animal QTLdb	Health	86982562	86982566	Association	160095	Bovine respiratory disease susceptibility	rs132901985	BRDS	SNP	-	30229962	-	-	charolais,hereford,red angus,Angus
BCS	6	87068809	Animal QTLdb	Milk	86988471	86988475	Association	240674	Milk yield	rs136185729	MY	Genome	SNP	34828436	Significant	Chromosome-wise	holstein
BCS	6	87068809	Animal QTLdb	Milk	86989609	86989613	Association	240664	Milk yield	rs135430156	MY	Genome	SNP	34828436	Significant	Chromosome-wise	holstein
BCS	6	87068809	Animal QTLdb	Milk	86989835	86989839	Association	240679	Milk yield	rs136423187	MY	Genome	SNP	34828436	Significant	Chromosome-wise	holstein
BCS	6	87068809	Animal QTLdb	Milk	86990122	86990126	Association	240661	Milk yield	rs135214475	MY	Genome	SNP	34828436	Significant	Chromosome-wise	holstein
BCS	6	87068809	Animal QTLdb	Health	86991267	86991271	Association	137459	Clinical mastitis	rs134769643	CM	SNP	Mendelian	27760518	Significant	Chromosome-wise	norwegian red
BCS	6	87068809	Animal QTLdb	Health	86991267	86991271	Association	137531	Clinical mastitis	rs134769643	CM	SNP	Mendelian	27760518	Significant	Chromosome-wise	norwegian red
BCS	6	87068809	Animal QTLdb	Milk	86991267	86991271	Association	119635	Milk alpha-S2-casein percentage	rs134769643	MAS2CP	Genome	SNP	27485317	Experiment-wise	Mendelian	holstein
BCS	6	87068809	Animal QTLdb	Milk	86991267	86991271	Association	120012	Milk phosphorylated alpha-S2-casein percentage	rs134769643	MPAS2CP	Mendelian	Experiment-wise	27485317	0.0111	Significant	holstein
BCS	6	87068809	Animal QTLdb	Milk	86991267	86991271	Association	117555	Milk unglycosylated kappa-casein percentage	rs134769643	MUGKCASP	Mendelian	Experiment-wise	27485317	0.0002	Significant	holstein
BCS	6	87068809	Animal QTLdb	Milk	86991267	86991271	Association	114635	Milk glycosylated kappa-casein percentage	rs134769643	MGKCASP	Mendelian	Experiment-wise	27485317	1.96E-05	Significant	holstein
BCS	6	87068809	Animal QTLdb	Milk	86991267	86991271	Association	109538	Milk kappa-casein percentage	rs134769643	MKCASP	milk kappa-casein percentage	Genome	27485317	Mendelian	SNP	holstein
BCS	6	87068809	Animal QTLdb	Health	86991742	86991746	Association	137460	Clinical mastitis	rs137622197	CM	SNP	Mendelian	27760518	Significant	Chromosome-wise	norwegian red
BCS	6	87068809	Animal QTLdb	Health	86991742	86991746	Association	137532	Clinical mastitis	rs137622197	CM	SNP	Mendelian	27760518	Significant	Chromosome-wise	norwegian red
BCS	6	87068809	Animal QTLdb	Health	86992275	86992279	Association	137412	Clinical mastitis	rs133300430	CM	SNP	Mendelian	27760518	Significant	Chromosome-wise	norwegian red
BCS	6	87068809	Animal QTLdb	Health	86992275	86992279	Association	137525	Clinical mastitis	rs133300430	CM	SNP	Mendelian	27760518	Significant	Chromosome-wise	norwegian red
BCS	6	87068809	Animal QTLdb	Milk	86992275	86992279	Association	137595	Milk yield	rs133300430	MY	Genome	SNP	27760518	Chromosome-wise	Mendelian	norwegian red
BCS	6	87068809	Animal QTLdb	Milk	86992275	86992279	Association	137674	Milk protein yield	rs133300430	PY	milk protein yield	Genome	27760518	Mendelian	SNP	norwegian red
BCS	6	87068809	Animal QTLdb	Milk	86992275	86992279	Association	119636	Milk alpha-S2-casein percentage	rs133300430	MAS2CP	Genome	SNP	27485317	Experiment-wise	Mendelian	holstein
BCS	6	87068809	Animal QTLdb	Milk	86992275	86992279	Association	120013	Milk phosphorylated alpha-S2-casein percentage	rs133300430	MPAS2CP	Mendelian	Experiment-wise	27485317	0.0111	Significant	holstein
BCS	6	87068809	Animal QTLdb	Milk	86992275	86992279	Association	109539	Milk kappa-casein percentage	rs133300430	MKCASP	milk kappa-casein percentage	Genome	27485317	Mendelian	SNP	holstein
BCS	6	87068809	Animal QTLdb	Reproduction	86992275	86992279	Association	106949	Daughter pregnancy rate	rs133300430	DPR	SNP	Mendelian	27209127	Significant	Comparison-wise	holstein
BCS	6	87068809	Animal QTLdb	Milk	86992275	86992279	Association	114636	Milk glycosylated kappa-casein percentage	rs133300430	MGKCASP	Mendelian	Experiment-wise	27485317	1.96E-05	Significant	holstein
BCS	6	87068809	Animal QTLdb	Milk	86992275	86992279	Association	117556	Milk unglycosylated kappa-casein percentage	rs133300430	MUGKCASP	Mendelian	Experiment-wise	27485317	0.0002	Significant	holstein
BCS	6	87068809	Animal QTLdb	Reproduction	86992275	86992279	Association	173419	Daughter pregnancy rate	rs133300430	DPR	SNP	Mendelian	31139206	Significant	Genome-wise	holstein
BCS	6	87068809	Animal QTLdb	Milk	86992275	86992279	Association	174113	Milk fat yield	rs133300430	FY	milk fat yield	Genome	31139206	Mendelian	SNP	holstein
BCS	6	87068809	Animal QTLdb	Milk	86992275	86992279	Association	174466	Milk yield	rs133300430	MY	Genome	SNP	31139206	Genome-wise	Mendelian	holstein
BCS	6	87068809	Animal QTLdb	Health	86992275	86992279	Association	175722	Somatic cell score	rs133300430	SCS	milk somatic cell score	Genome	31139206	Mendelian	SNP	holstein
BCS	6	87068809	Animal QTLdb	Reproduction	86992275	86992279	Association	176382	Conception rate	rs133300430	CONCRATE	SNP	Mendelian	31139206	Significant	Genome-wise	holstein
BCS	6	87068809	Animal QTLdb	Milk	86992275	86992279	Association	175997	Milk yield	rs133300430	MY	Genome	SNP	31139206	Genome-wise	Mendelian	holstein
BCS	6	87068809	Animal QTLdb	Milk	86992275	86992279	Association	175444	Milk protein yield	rs133300430	PY	milk protein yield	Genome	31139206	Mendelian	SNP	holstein
BCS	6	87068809	Animal QTLdb	Health	86992275	86992279	Association	179718	Ketosis	rs133300430	KETO	Mendelian	Genome-wise	31311492	-	Significant	holstein
BCS	6	87068809	Animal QTLdb	Milk	86993226	86993230	Association	240658	Milk yield	rs134765238	MY	Genome	SNP	34828436	Significant	Chromosome-wise	holstein
BCS	6	87068809	Animal QTLdb	Health	86996468	86996472	Association	179523	Ketosis	rs110310151	KETO	Mendelian	Genome-wise	31311492	-	Significant	holstein
BCS	6	87068809	Animal QTLdb	Health	86996468	86996472	Association	179649	Ketosis	rs110310151	KETO	Mendelian	Genome-wise	31311492	-	Significant	holstein
BCS	6	87068809	Animal QTLdb	Milk	86996468	86996472	Association	137781	Milk fat yield	rs110310151	FY	milk fat yield	Genome	27760518	Mendelian	SNP	norwegian red
BCS	6	87068809	Animal QTLdb	Health	86996468	86996472	Association	137422	Clinical mastitis	rs110310151	CM	SNP	Mendelian	27760518	Significant	Chromosome-wise	norwegian red
BCS	6	87068809	Animal QTLdb	Health	86996468	86996472	Association	137528	Clinical mastitis	rs110310151	CM	SNP	Mendelian	27760518	Significant	Chromosome-wise	norwegian red
BCS	6	87068809	Animal QTLdb	Milk	86996468	86996472	Association	137592	Milk yield	rs110310151	MY	Genome	SNP	27760518	Chromosome-wise	Mendelian	norwegian red
BCS	6	87068809	Animal QTLdb	Milk	86996468	86996472	Association	137613	Milk protein yield	rs110310151	PY	milk protein yield	Genome	27760518	Mendelian	SNP	norwegian red
BCS	6	87068809	Animal QTLdb	Milk	86996468	86996472	Association	113357	Milk kappa-casein percentage	rs110310151	MKCASP	milk kappa-casein percentage	Genome	27485317	Mendelian	SNP	holstein
BCS	6	87068809	Animal QTLdb	Health	86997759	86997763	QTL	161587	Clinical mastitis	rs110404596,rs109803407,rs110545742	CM	SNP	Mendelian	30189836	Significant	Comparison-wise	holstein
BCS	6	87068809	Animal QTLdb	Health	86998605	86998609	Association	179572	Ketosis	rs43338561	KETO	Mendelian	Genome-wise	31311492	-	Significant	holstein
BCS	6	87068809	Animal QTLdb	Health	87000073	87000077	Association	179615	Ketosis	rs109547247	KETO	Mendelian	Genome-wise	31311492	-	Significant	holstein
BCS	6	87068809	Animal QTLdb	Health	87000073	87000077	Association	179510	Ketosis	rs109547247	KETO	Mendelian	Genome-wise	31311492	-	Significant	holstein
BCS	6	87068809	Animal QTLdb	Milk	87000073	87000077	Association	115563	Milk glycosylated kappa-casein percentage	rs109547247	MGKCASP	Mendelian	Experiment-wise	27485317	0.0212	Significant	holstein
BCS	6	87068809	Animal QTLdb	Milk	87000073	87000077	Association	110953	Milk kappa-casein percentage	rs109547247	MKCASP	milk kappa-casein percentage	Genome	27485317	Mendelian	SNP	holstein
BCS	6	87068809	Animal QTLdb	Milk	87001865	87001869	Association	137700	Milk protein yield	rs134658432	PY	milk protein yield	Genome	27760518	Mendelian	SNP	norwegian red
BCS	6	87068809	Animal QTLdb	Health	87003478	87003482	Association	179832	Ketosis	rs137023501	KETO	Mendelian	Genome-wise	31311492	-	Significant	holstein
BCS	6	87068809	Animal QTLdb	Health	87003478	87003482	Association	179560	Ketosis	rs137023501	KETO	Mendelian	Genome-wise	31311492	-	Significant	holstein
BCS	6	87068809	Animal QTLdb	Health	87009742	87009746	Association	138384	Clinical mastitis	rs110483492	CM	SNP	Mendelian	27760518	Significant	Chromosome-wise	norwegian red
BCS	6	87068809	Animal QTLdb	Milk	87010766	87010770	Association	137718	Milk protein yield	rs136644041	PY	milk protein yield	Genome	27760518	Mendelian	SNP	norwegian red
BCS	6	87068809	Animal QTLdb	Milk	87011617	87011621	Association	120173	Milk phosphorylated alpha-S2-casein percentage	rs43338568	MPAS2CP	Mendelian	Experiment-wise	27485317	0.0900	Suggestive	jersey
BCS	6	87068809	Animal QTLdb	Milk	87012573	87012577	Association	137767	Milk fat yield	rs110300280	FY	milk fat yield	Genome	27760518	Mendelian	SNP	norwegian red
BCS	6	87068809	Animal QTLdb	Health	87012573	87012577	Association	137403	Clinical mastitis	rs110300280	CM	SNP	Mendelian	27760518	Significant	Chromosome-wise	norwegian red
BCS	6	87068809	Animal QTLdb	Health	87012573	87012577	Association	137522	Clinical mastitis	rs110300280	CM	SNP	Mendelian	27760518	Significant	Chromosome-wise	norwegian red
BCS	6	87068809	Animal QTLdb	Health	87012573	87012577	Association	137551	Clinical mastitis	rs110300280	CM	SNP	Mendelian	27760518	Significant	Chromosome-wise	norwegian red
BCS	6	87068809	Animal QTLdb	Milk	87012573	87012577	Association	137577	Milk yield	rs110300280	MY	Genome	SNP	27760518	Chromosome-wise	Mendelian	norwegian red
BCS	6	87068809	Animal QTLdb	Milk	87012573	87012577	Association	137615	Milk protein yield	rs110300280	PY	milk protein yield	Genome	27760518	Mendelian	SNP	norwegian red
BCS	6	87068809	Animal QTLdb	Exterior	87012965	87012969	Association	214786	Udder depth	rs110181141	UDPTH	SNP	Mendelian	32998688	Significant	Genome-wise	Montbliarde
BCS	6	87068809	Animal QTLdb	Milk	87013964	87013968	Association	137695	Milk protein yield	rs135518423	PY	milk protein yield	Genome	27760518	Mendelian	SNP	norwegian red
BCS	6	87068809	Animal QTLdb	Milk	87014631	87014635	Association	137693	Milk protein yield	rs133180588	PY	milk protein yield	Genome	27760518	Mendelian	SNP	norwegian red
BCS	6	87068809	Animal QTLdb	Milk	87015768	87015772	Association	137694	Milk protein yield	rs134732701	PY	milk protein yield	Genome	27760518	Mendelian	SNP	norwegian red
BCS	6	87068809	Animal QTLdb	Milk	87017767	87017771	QTL	156678	Milk protein yield	rs110271793,rs876591925,rs876405175	PY	milk protein yield	Genome	29751743	Mendelian	SNP	holstein
BCS	6	87068809	Animal QTLdb	Health	87019466	87019470	Association	179524	Ketosis	rs110347054	KETO	Mendelian	Genome-wise	31311492	-	Significant	holstein
BCS	6	87068809	Animal QTLdb	Health	87019466	87019470	Association	179650	Ketosis	rs110347054	KETO	Mendelian	Genome-wise	31311492	-	Significant	holstein
BCS	6	87068809	Animal QTLdb	Health	87021330	87021334	Association	179573	Ketosis	rs43338581	KETO	Mendelian	Genome-wise	31311492	-	Significant	holstein
BCS	6	87068809	Animal QTLdb	Health	87021330	87021334	Association	179932	Ketosis	rs43338581	KETO	Mendelian	Genome-wise	31311492	-	Significant	holstein
BCS	6	87068809	Animal QTLdb	Milk	87032312	87032316	Association	137662	Milk protein yield	rs136800576	PY	milk protein yield	Genome	27760518	Mendelian	SNP	norwegian red
BCS	6	87068809	Animal QTLdb	Milk	87033140	87033144	QTL	238619	Milk phosphorus content	rs134776019,rs110121930,rs110192793	MPH	Genome	SNP	33824377	Genome-wise	-	Montbliarde
BCS	6	87068809	Animal QTLdb	Milk	87037188	87037192	Association	137597	Milk yield	rs134653104	MY	Genome	SNP	27760518	Chromosome-wise	Mendelian	norwegian red
BCS	6	87068809	Animal QTLdb	Milk	87037188	87037192	Association	137647	Milk protein yield	rs134653104	PY	milk protein yield	Genome	27760518	Mendelian	SNP	norwegian red
BCS	6	87068809	Animal QTLdb	Health	87046531	87046535	Association	179549	Ketosis	rs134749426	KETO	Mendelian	Genome-wise	31311492	-	Significant	holstein
BCS	6	87068809	Animal QTLdb	Milk	87048690	111495252	QTL	3742	Milk fat yield	BMS511,BM2320	FY	Linkage	Microsatellites	11167525	-	-	total milk fat amount
BCS	6	87068809	Animal QTLdb	Production	87057595	87057599	Association	122717	Length of productive life	rs111021490	PL	SNP	Mendelian	27889128	Significant	Genome-wise	holstein
BCS	6	87068809	Animal QTLdb	Production	87057595	87057599	Association	123455	Length of productive life	rs111021490	PL	SNP	Mendelian	27889128	Significant	Genome-wise	holstein
BCS	6	87068809	Animal QTLdb	Production	87059347	87059351	Association	123456	Length of productive life	rs109489135	PL	SNP	Mendelian	27889128	Significant	Genome-wise	holstein
BCS	6	87068809	Animal QTLdb	Production	87059347	87059351	Association	122718	Length of productive life	rs109489135	PL	SNP	Mendelian	27889128	Significant	Genome-wise	holstein
BCS	6	87068809	Animal QTLdb	Milk	87059347	87059351	Association	112470	Milk kappa-casein percentage	rs109489135	MKCASP	milk kappa-casein percentage	Genome	27485317	Mendelian	SNP	holstein
BCS	6	87068809	Animal QTLdb	Production	87060247	87060251	Association	122719	Length of productive life	rs110371122	PL	SNP	Mendelian	27889128	Significant	Genome-wise	holstein
BCS	6	87068809	Animal QTLdb	Health	87060247	87060251	Association	137493	Clinical mastitis	rs110371122	CM	SNP	Mendelian	27760518	Significant	Chromosome-wise	norwegian red
BCS	6	87068809	Animal QTLdb	Milk	87060247	87060251	Association	137658	Milk protein yield	rs110371122	PY	milk protein yield	Genome	27760518	Mendelian	SNP	norwegian red
BCS	6	87068809	Animal QTLdb	Production	87060247	87060251	Association	123457	Length of productive life	rs110371122	PL	SNP	Mendelian	27889128	Significant	Genome-wise	holstein
BCS	6	87068809	Animal QTLdb	Health	87060247	87060251	Association	179527	Ketosis	rs110371122	KETO	Mendelian	Genome-wise	31311492	-	Significant	holstein
BCS	6	87068809	Animal QTLdb	Health	87060247	87060251	Association	179653	Ketosis	rs110371122	KETO	Mendelian	Genome-wise	31311492	-	Significant	holstein
BCS	6	87068809	Animal QTLdb	Health	87068807	87068811	Association	179609	Ketosis	rs109452259	KETO	Mendelian	Genome-wise	31311492	-	Significant	holstein
BCS	6	87068809	Animal QTLdb	Health	87068807	87068811	Association	179507	Ketosis	rs109452259	KETO	Mendelian	Genome-wise	31311492	-	Significant	holstein
BCS	6	87068809	Animal QTLdb	Milk	87068807	87068811	Association	175445	Milk protein yield	rs109452259	PY	milk protein yield	Genome	31139206	Mendelian	SNP	holstein
BCS	6	87068809	Animal QTLdb	Milk	87068807	87068811	Association	175908	Milk fat yield	rs109452259	FY	milk fat yield	Genome	31139206	Mendelian	SNP	holstein
BCS	6	87068809	Animal QTLdb	Milk	87068807	87068811	Association	175999	Milk yield	rs109452259	MY	Genome	SNP	31139206	Genome-wise	Mendelian	holstein
BCS	6	87068809	Animal QTLdb	Health	87068807	87068811	Association	175723	Somatic cell score	rs109452259	SCS	milk somatic cell score	Genome	31139206	Mendelian	SNP	holstein
BCS	6	87068809	Animal QTLdb	Reproduction	87068807	87068811	Association	176396	Conception rate	rs109452259	CONCRATE	SNP	Mendelian	31139206	Significant	Genome-wise	holstein
BCS	6	87068809	Animal QTLdb	Milk	87068807	87068811	Association	174467	Milk yield	rs109452259	MY	Genome	SNP	31139206	Genome-wise	Mendelian	holstein
BCS	6	87068809	Animal QTLdb	Milk	87068807	87068811	Association	174114	Milk fat yield	rs109452259	FY	milk fat yield	Genome	31139206	Mendelian	SNP	holstein
BCS	6	87068809	Animal QTLdb	Reproduction	87068807	87068811	Association	173420	Daughter pregnancy rate	rs109452259	DPR	SNP	Mendelian	31139206	Significant	Genome-wise	holstein
BCS	6	87068809	Animal QTLdb	Production	87068807	87068811	Association	123401	Length of productive life	rs109452259	PL	SNP	Mendelian	27889128	Significant	Genome-wise	holstein
BCS	6	87068809	Animal QTLdb	Production	87068807	87068811	Association	122696	Length of productive life	rs109452259	PL	SNP	Mendelian	27889128	Significant	Genome-wise	holstein
BCS	6	87068809	Animal QTLdb	Production	87068807	87068811	Association	123189	Length of productive life	rs109452259	PL	SNP	Mendelian	27889128	Significant	Genome-wise	holstein
BCS	6	87068809	Animal QTLdb	Health	87068807	87068811	Association	137436	Clinical mastitis	rs109452259	CM	SNP	Mendelian	27760518	Significant	Chromosome-wise	norwegian red
BCS	6	87068809	Animal QTLdb	Health	87068807	87068811	Association	137540	Clinical mastitis	rs109452259	CM	SNP	Mendelian	27760518	Significant	Chromosome-wise	norwegian red
BCS	6	87068809	Animal QTLdb	Milk	87068807	87068811	Association	137586	Milk yield	rs109452259	MY	Genome	SNP	27760518	Chromosome-wise	Mendelian	norwegian red
BCS	6	87068809	Animal QTLdb	Milk	87068807	87068811	Association	137601	Milk protein yield	rs109452259	PY	milk protein yield	Genome	27760518	Mendelian	SNP	norwegian red
BCS	6	87068809	Animal QTLdb	Milk	87068807	87068811	Association	137777	Milk fat yield	rs109452259	FY	milk fat yield	Genome	27760518	Mendelian	SNP	norwegian red
BCS	6	87068809	Animal QTLdb	Health	87070484	87070488	Association	181855	Milk fever	rs110987026	MFEV	Mendelian	-	31931710	5.0E-3	Significant	holstein
BCS	6	87068809	Animal QTLdb	Health	87070484	87070488	Association	181856	Ketosis	rs110987026	KETO	Mendelian	-	31931710	2.1E-3	Significant	holstein
BCS	6	87068809	Animal QTLdb	Health	87070484	87070488	Association	181857	Clinical mastitis	rs110987026	CM	SNP	Mendelian	31931710	Significant	-	holstein
BCS	6	87068809	Animal QTLdb	Health	87072328	87072332	Association	179556	Ketosis	rs135736015	KETO	Mendelian	Genome-wise	31311492	-	Significant	holstein
BCS	6	87068809	Animal QTLdb	Health	87072328	87072332	Association	179792	Ketosis	rs135736015	KETO	Mendelian	Genome-wise	31311492	-	Significant	holstein
BCS	6	87068809	Animal QTLdb	Milk	87072328	87072332	Association	137778	Milk fat yield	rs135736015	FY	milk fat yield	Genome	27760518	Mendelian	SNP	norwegian red
BCS	6	87068809	Animal QTLdb	Health	87072328	87072332	Association	137437	Clinical mastitis	rs135736015	CM	SNP	Mendelian	27760518	Significant	Chromosome-wise	norwegian red
BCS	6	87068809	Animal QTLdb	Health	87072328	87072332	Association	137541	Clinical mastitis	rs135736015	CM	SNP	Mendelian	27760518	Significant	Chromosome-wise	norwegian red
BCS	6	87068809	Animal QTLdb	Milk	87072328	87072332	Association	137587	Milk yield	rs135736015	MY	Genome	SNP	27760518	Chromosome-wise	Mendelian	norwegian red
BCS	6	87068809	Animal QTLdb	Milk	87072328	87072332	Association	137602	Milk protein yield	rs135736015	PY	milk protein yield	Genome	27760518	Mendelian	SNP	norwegian red
BCS	6	87068809	Animal QTLdb	Production	87072328	87072332	Association	123402	Length of productive life	rs135736015	PL	SNP	Mendelian	27889128	Significant	Genome-wise	holstein
BCS	6	87068809	Animal QTLdb	Production	87072328	87072332	Association	123190	Length of productive life	rs135736015	PL	SNP	Mendelian	27889128	Significant	Genome-wise	holstein
BCS	6	87068809	Animal QTLdb	Production	87072328	87072332	Association	122697	Length of productive life	rs135736015	PL	SNP	Mendelian	27889128	Significant	Genome-wise	holstein
BCS	6	87068809	Animal QTLdb	Production	87076601	87076605	Association	122698	Length of productive life	rs132704853	PL	SNP	Mendelian	27889128	Significant	Genome-wise	holstein
BCS	6	87068809	Animal QTLdb	Production	87076601	87076605	Association	123191	Length of productive life	rs132704853	PL	SNP	Mendelian	27889128	Significant	Genome-wise	holstein
BCS	6	87068809	Animal QTLdb	Health	87076601	87076605	Association	137438	Clinical mastitis	rs132704853	CM	SNP	Mendelian	27760518	Significant	Chromosome-wise	norwegian red
BCS	6	87068809	Animal QTLdb	Health	87076601	87076605	Association	137542	Clinical mastitis	rs132704853	CM	SNP	Mendelian	27760518	Significant	Chromosome-wise	norwegian red
BCS	6	87068809	Animal QTLdb	Milk	87076601	87076605	Association	137588	Milk yield	rs132704853	MY	Genome	SNP	27760518	Chromosome-wise	Mendelian	norwegian red
BCS	6	87068809	Animal QTLdb	Milk	87076601	87076605	Association	137603	Milk protein yield	rs132704853	PY	milk protein yield	Genome	27760518	Mendelian	SNP	norwegian red
BCS	6	87068809	Animal QTLdb	Milk	87076601	87076605	Association	137779	Milk fat yield	rs132704853	FY	milk fat yield	Genome	27760518	Mendelian	SNP	norwegian red
BCS	6	87068809	Animal QTLdb	Production	87076601	87076605	Association	123403	Length of productive life	rs132704853	PL	SNP	Mendelian	27889128	Significant	Genome-wise	holstein
BCS	6	87068809	Animal QTLdb	Health	87076601	87076605	Association	179539	Ketosis	rs132704853	KETO	Mendelian	Genome-wise	31311492	-	Significant	holstein
BCS	6	87068809	Animal QTLdb	Health	87076601	87076605	Association	179697	Ketosis	rs132704853	KETO	Mendelian	Genome-wise	31311492	-	Significant	holstein
BCS	6	87068809	Animal QTLdb	Production	87078278	87078282	Association	123192	Length of productive life	rs133823594	PL	SNP	Mendelian	27889128	Significant	Genome-wise	holstein
BCS	6	87068809	Animal QTLdb	Milk	87078278	87078282	Association	137768	Milk fat yield	rs133823594	FY	milk fat yield	Genome	27760518	Mendelian	SNP	norwegian red
BCS	6	87068809	Animal QTLdb	Health	87078278	87078282	Association	137428	Clinical mastitis	rs133823594	CM	SNP	Mendelian	27760518	Significant	Chromosome-wise	norwegian red
BCS	6	87068809	Animal QTLdb	Health	87078278	87078282	Association	137534	Clinical mastitis	rs133823594	CM	SNP	Mendelian	27760518	Significant	Chromosome-wise	norwegian red
BCS	6	87068809	Animal QTLdb	Health	87078278	87078282	Association	137568	Clinical mastitis	rs133823594	CM	SNP	Mendelian	27760518	Significant	Chromosome-wise	norwegian red
BCS	6	87068809	Animal QTLdb	Milk	87078278	87078282	Association	137578	Milk yield	rs133823594	MY	Genome	SNP	27760518	Chromosome-wise	Mendelian	norwegian red
BCS	6	87068809	Animal QTLdb	Milk	87078278	87078282	Association	137607	Milk protein yield	rs133823594	PY	milk protein yield	Genome	27760518	Mendelian	SNP	norwegian red
BCS	6	87068809	Animal QTLdb	Milk	87078278	87078282	Association	117739	Milk unglycosylated kappa-casein percentage	rs133823594	MUGKCASP	Mendelian	Experiment-wise	27485317	0.0012	Significant	holstein
BCS	6	87068809	Animal QTLdb	Milk	87078278	87078282	Association	116623	Milk glycosylated kappa-casein percentage	rs133823594	MGKCASP	Mendelian	Experiment-wise	27485317	0.0799	Suggestive	holstein
BCS	6	87068809	Animal QTLdb	Milk	87078278	87078282	Association	109926	Milk kappa-casein percentage	rs133823594	MKCASP	milk kappa-casein percentage	Genome	27485317	Mendelian	SNP	holstein
BCS	6	87068809	Animal QTLdb	Milk	87083395	87083399	Association	109927	Milk kappa-casein percentage	rs43338598	MKCASP	milk kappa-casein percentage	Genome	27485317	Mendelian	SNP	holstein
BCS	6	87068809	Animal QTLdb	Milk	87083395	87083399	Association	116624	Milk glycosylated kappa-casein percentage	rs43338598	MGKCASP	Mendelian	Experiment-wise	27485317	0.0799	Suggestive	holstein
BCS	6	87068809	Animal QTLdb	Milk	87083395	87083399	Association	117740	Milk unglycosylated kappa-casein percentage	rs43338598	MUGKCASP	Mendelian	Experiment-wise	27485317	0.0012	Significant	holstein
BCS	6	87068809	Animal QTLdb	Health	87083395	87083399	Association	137429	Clinical mastitis	rs43338598	CM	SNP	Mendelian	27760518	Significant	Chromosome-wise	norwegian red
BCS	6	87068809	Animal QTLdb	Health	87083395	87083399	Association	137535	Clinical mastitis	rs43338598	CM	SNP	Mendelian	27760518	Significant	Chromosome-wise	norwegian red
BCS	6	87068809	Animal QTLdb	Health	87083395	87083399	Association	137569	Clinical mastitis	rs43338598	CM	SNP	Mendelian	27760518	Significant	Chromosome-wise	norwegian red
BCS	6	87068809	Animal QTLdb	Milk	87083395	87083399	Association	137579	Milk yield	rs43338598	MY	Genome	SNP	27760518	Chromosome-wise	Mendelian	norwegian red
BCS	6	87068809	Animal QTLdb	Milk	87083395	87083399	Association	137608	Milk protein yield	rs43338598	PY	milk protein yield	Genome	27760518	Mendelian	SNP	norwegian red
BCS	6	87068809	Animal QTLdb	Milk	87083395	87083399	Association	137769	Milk fat yield	rs43338598	FY	milk fat yield	Genome	27760518	Mendelian	SNP	norwegian red
BCS	6	87068809	Animal QTLdb	Production	87083395	87083399	Association	123193	Length of productive life	rs43338598	PL	SNP	Mendelian	27889128	Significant	Genome-wise	holstein
BCS	6	87068809	Animal QTLdb	Production	87084522	87084526	Association	123194	Length of productive life	rs110152546	PL	SNP	Mendelian	27889128	Significant	Genome-wise	holstein
BCS	6	87068809	Animal QTLdb	Milk	87084522	87084526	Association	137770	Milk fat yield	rs110152546	FY	milk fat yield	Genome	27760518	Mendelian	SNP	norwegian red
BCS	6	87068809	Animal QTLdb	Health	87084522	87084526	Association	137430	Clinical mastitis	rs110152546	CM	SNP	Mendelian	27760518	Significant	Chromosome-wise	norwegian red
BCS	6	87068809	Animal QTLdb	Health	87084522	87084526	Association	137536	Clinical mastitis	rs110152546	CM	SNP	Mendelian	27760518	Significant	Chromosome-wise	norwegian red
BCS	6	87068809	Animal QTLdb	Health	87084522	87084526	Association	137570	Clinical mastitis	rs110152546	CM	SNP	Mendelian	27760518	Significant	Chromosome-wise	norwegian red
BCS	6	87068809	Animal QTLdb	Milk	87084522	87084526	Association	137580	Milk yield	rs110152546	MY	Genome	SNP	27760518	Chromosome-wise	Mendelian	norwegian red
BCS	6	87068809	Animal QTLdb	Milk	87084522	87084526	Association	137609	Milk protein yield	rs110152546	PY	milk protein yield	Genome	27760518	Mendelian	SNP	norwegian red
BCS	6	87068809	Animal QTLdb	Milk	87084522	87084526	Association	117741	Milk unglycosylated kappa-casein percentage	rs110152546	MUGKCASP	Mendelian	Experiment-wise	27485317	0.0012	Significant	holstein
BCS	6	87068809	Animal QTLdb	Milk	87084522	87084526	Association	116625	Milk glycosylated kappa-casein percentage	rs110152546	MGKCASP	Mendelian	Experiment-wise	27485317	0.0799	Suggestive	holstein
BCS	6	87068809	Animal QTLdb	Milk	87084522	87084526	Association	109928	Milk kappa-casein percentage	rs110152546	MKCASP	milk kappa-casein percentage	Genome	27485317	Mendelian	SNP	holstein
BCS	6	87068809	Animal QTLdb	Health	87085922	87085926	Association	137439	Clinical mastitis	rs137396952	CM	SNP	Mendelian	27760518	Significant	Chromosome-wise	norwegian red
BCS	6	87068809	Animal QTLdb	Health	87085922	87085926	Association	137543	Clinical mastitis	rs137396952	CM	SNP	Mendelian	27760518	Significant	Chromosome-wise	norwegian red
BCS	6	87068809	Animal QTLdb	Milk	87085922	87085926	Association	137589	Milk yield	rs137396952	MY	Genome	SNP	27760518	Chromosome-wise	Mendelian	norwegian red
BCS	6	87068809	Animal QTLdb	Milk	87085922	87085926	Association	137604	Milk protein yield	rs137396952	PY	milk protein yield	Genome	27760518	Mendelian	SNP	norwegian red
BCS	6	87068809	Animal QTLdb	Milk	87085922	87085926	Association	137780	Milk fat yield	rs137396952	FY	milk fat yield	Genome	27760518	Mendelian	SNP	norwegian red
BCS	6	87068809	Animal QTLdb	Production	87085922	87085926	Association	123195	Length of productive life	rs137396952	PL	SNP	Mendelian	27889128	Significant	Genome-wise	holstein
BCS	6	87068809	Animal QTLdb	Production	87085922	87085926	Association	123404	Length of productive life	rs137396952	PL	SNP	Mendelian	27889128	Significant	Genome-wise	holstein
BCS	6	87068809	Animal QTLdb	Production	87085922	87085926	Association	122699	Length of productive life	rs137396952	PL	SNP	Mendelian	27889128	Significant	Genome-wise	holstein
BCS	6	87068809	Animal QTLdb	Health	87085922	87085926	Association	179562	Ketosis	rs137396952	KETO	Mendelian	Genome-wise	31311492	-	Significant	holstein
BCS	6	87068809	Animal QTLdb	Health	87085922	87085926	Association	179844	Ketosis	rs137396952	KETO	Mendelian	Genome-wise	31311492	-	Significant	holstein
BCS	6	87068809	Animal QTLdb	Milk	87087703	87087707	Association	137771	Milk fat yield	rs133145570	FY	milk fat yield	Genome	27760518	Mendelian	SNP	norwegian red
BCS	6	87068809	Animal QTLdb	Health	87087703	87087707	Association	137431	Clinical mastitis	rs133145570	CM	SNP	Mendelian	27760518	Significant	Chromosome-wise	norwegian red
BCS	6	87068809	Animal QTLdb	Health	87087703	87087707	Association	137537	Clinical mastitis	rs133145570	CM	SNP	Mendelian	27760518	Significant	Chromosome-wise	norwegian red
BCS	6	87068809	Animal QTLdb	Health	87087703	87087707	Association	137571	Clinical mastitis	rs133145570	CM	SNP	Mendelian	27760518	Significant	Chromosome-wise	norwegian red
BCS	6	87068809	Animal QTLdb	Milk	87087703	87087707	Association	137581	Milk yield	rs133145570	MY	Genome	SNP	27760518	Chromosome-wise	Mendelian	norwegian red
BCS	6	87068809	Animal QTLdb	Milk	87087703	87087707	Association	137610	Milk protein yield	rs133145570	PY	milk protein yield	Genome	27760518	Mendelian	SNP	norwegian red
BCS	6	87068809	Animal QTLdb	Production	87087703	87087707	Association	123196	Length of productive life	rs133145570	PL	SNP	Mendelian	27889128	Significant	Genome-wise	holstein
BCS	6	87068809	Animal QTLdb	Production	87090738	87090742	Association	123197	Length of productive life	rs108988814	PL	SNP	Mendelian	27889128	Significant	Genome-wise	holstein
BCS	6	87068809	Animal QTLdb	Health	87090738	87090742	Association	137432	Clinical mastitis	rs108988814	CM	SNP	Mendelian	27760518	Significant	Chromosome-wise	norwegian red
BCS	6	87068809	Animal QTLdb	Health	87090738	87090742	Association	137538	Clinical mastitis	rs108988814	CM	SNP	Mendelian	27760518	Significant	Chromosome-wise	norwegian red
BCS	6	87068809	Animal QTLdb	Health	87090738	87090742	Association	137572	Clinical mastitis	rs108988814	CM	SNP	Mendelian	27760518	Significant	Chromosome-wise	norwegian red
BCS	6	87068809	Animal QTLdb	Milk	87090738	87090742	Association	137582	Milk yield	rs108988814	MY	Genome	SNP	27760518	Chromosome-wise	Mendelian	norwegian red
BCS	6	87068809	Animal QTLdb	Milk	87090738	87090742	Association	137611	Milk protein yield	rs108988814	PY	milk protein yield	Genome	27760518	Mendelian	SNP	norwegian red
BCS	6	87068809	Animal QTLdb	Milk	87090738	87090742	Association	137772	Milk fat yield	rs108988814	FY	milk fat yield	Genome	27760518	Mendelian	SNP	norwegian red
BCS	6	87068809	Animal QTLdb	Milk	87090738	87090742	Association	163940	Milk yield	rs108988814	MY	Genome	SNP	25084281	-	-	holstein
BCS	6	87068809	Animal QTLdb	Health	87090738	87090742	Association	25255	Clinical mastitis	rs108988814	CM	SNP	Mendelian	23647142	Significant	Comparison-wise	holstein
BCS	6	87068809	Animal QTLdb	Health	87090738	87090742	Association	179583	Ketosis	rs108988814	KETO	Mendelian	Genome-wise	31311492	-	Significant	holstein
BCS	6	87068809	Animal QTLdb	Milk	87090738	87090742	Association	177366	Milk lactose yield	rs108988814	LACTYD	Genome	SNP	31447150	Comparison-wise	Mendelian	Fleckvieh
BCS	6	87068809	Animal QTLdb	Reproduction	87090738	87090742	Association	173421	Daughter pregnancy rate	rs108988814	DPR	SNP	Mendelian	31139206	Significant	Genome-wise	holstein
BCS	6	87068809	Animal QTLdb	Milk	87090738	87090742	Association	174468	Milk yield	rs108988814	MY	Genome	SNP	31139206	Genome-wise	Mendelian	holstein
BCS	6	87068809	Animal QTLdb	Reproduction	87090738	87090742	Association	176397	Conception rate	rs108988814	CONCRATE	SNP	Mendelian	31139206	Significant	Genome-wise	holstein
BCS	6	87068809	Animal QTLdb	Health	87090738	87090742	Association	175724	Somatic cell score	rs108988814	SCS	milk somatic cell score	Genome	31139206	Mendelian	SNP	holstein
BCS	6	87068809	Animal QTLdb	Milk	87090738	87090742	Association	175446	Milk protein yield	rs108988814	PY	milk protein yield	Genome	31139206	Mendelian	SNP	holstein
BCS	6	87068809	Animal QTLdb	Milk	87090738	87090742	Association	109929	Milk kappa-casein percentage	rs108988814	MKCASP	milk kappa-casein percentage	Genome	27485317	Mendelian	SNP	holstein
BCS	6	87068809	Animal QTLdb	Milk	87090738	87090742	Association	116626	Milk glycosylated kappa-casein percentage	rs108988814	MGKCASP	Mendelian	Experiment-wise	27485317	0.0799	Suggestive	holstein
BCS	6	87068809	Animal QTLdb	Milk	87090738	87090742	Association	117742	Milk unglycosylated kappa-casein percentage	rs108988814	MUGKCASP	Mendelian	Experiment-wise	27485317	0.0012	Significant	holstein
BCS	6	87068809	Animal QTLdb	Exterior	87090738	87090742	QTL	220930	Sole ulcer	rs385342252,rs108988814,rs110392219	SULC	Experiment-wise	Significant	31056323	-	>1000	holstein
BCS	6	87068809	Animal QTLdb	Reproduction	87090738	87090742	Association	42274	Calving ease (maternal)	rs108988814	CALEASE	SNP	Mendelian	21831322	Significant	Genome-wise	holstein
BCS	6	87068809	Animal QTLdb	Exterior	87090738	87090742	Association	42275	Foot angle	rs108988814	FANG	SNP	Mendelian	21831322	Significant	Genome-wise	holstein
BCS	6	87068809	Animal QTLdb	Exterior	87090738	87090742	Association	42276	Feet and leg conformation	rs108988814	FTLEG	SNP	Mendelian	21831322	Significant	Genome-wise	holstein
BCS	6	87068809	Animal QTLdb	Production	87090738	87090742	Association	42277	PTA type	rs108988814	PTAT	SNP	Mendelian	21831322	Significant	Genome-wise	holstein
BCS	6	87068809	Animal QTLdb	Exterior	87090738	87090742	Association	42278	Udder attachment	rs108988814	UA	SNP	Mendelian	21831322	Significant	Genome-wise	holstein
BCS	6	87068809	Animal QTLdb	Milk	87090738	87090742	Association	42279	Milk fat yield	rs108988814	FY	milk fat yield	Genome	21831322	Mendelian	SNP	holstein
BCS	6	87068809	Animal QTLdb	Production	87090738	87090742	Association	42280	Net merit	rs108988814	NM	Mendelian	Genome-wise	21831322	<0.05	Significant	holstein
BCS	6	87068809	Animal QTLdb	Production	87090738	87090742	Association	42281	Length of productive life	rs108988814	PL	SNP	Mendelian	21831322	Significant	Genome-wise	holstein
BCS	6	87068809	Animal QTLdb	Milk	87090738	87090742	Association	42282	Milk protein percentage	rs108988814	PP	milk protein percentage	Genome	21831322	Mendelian	SNP	holstein
BCS	6	87068809	Animal QTLdb	Milk	87090738	87090742	Association	42283	Milk protein yield	rs108988814	PY	milk protein yield	Genome	21831322	Mendelian	SNP	holstein
BCS	6	87068809	Animal QTLdb	Exterior	87090738	87090742	Association	42284	Rear leg placement - rear view	rs108988814	RLEGR	SNP	Mendelian	21831322	Significant	Genome-wise	holstein
BCS	6	87068809	Animal QTLdb	Exterior	87090738	87090742	Association	42285	Rear leg placement - side view	rs108988814	RLEGS	SNP	Mendelian	21831322	Significant	Genome-wise	holstein
BCS	6	87068809	Animal QTLdb	Production	87090738	87090742	Association	42286	Rump width	rs108988814	RUMWD	SNP	Mendelian	21831322	Significant	Genome-wise	holstein
BCS	6	87068809	Animal QTLdb	Reproduction	87090738	87090742	Association	42287	Calving ease	rs108988814	CALEASE	SNP	Mendelian	21831322	Significant	Genome-wise	holstein
BCS	6	87068809	Animal QTLdb	Health	87090738	87090742	Association	42288	Somatic cell score	rs108988814	SCS	milk somatic cell score	Genome	21831322	Mendelian	SNP	holstein
BCS	6	87068809	Animal QTLdb	Reproduction	87090738	87090742	Association	42289	Stillbirth	rs108988814	SB	SNP	Mendelian	21831322	Significant	Genome-wise	holstein
BCS	6	87068809	Animal QTLdb	Exterior	87090738	87090742	Association	42290	Strength	rs108988814	STR	SNP	Mendelian	21831322	Significant	Genome-wise	holstein
BCS	6	87068809	Animal QTLdb	Exterior	87090738	87090742	Association	42291	Udder depth	rs108988814	UDPTH	SNP	Mendelian	21831322	Significant	Genome-wise	holstein
BCS	6	87068809	Animal QTLdb	Milk	87093183	87093187	Association	137773	Milk fat yield	rs42768135	FY	milk fat yield	Genome	27760518	Mendelian	SNP	norwegian red
BCS	6	87068809	Animal QTLdb	Health	87093183	87093187	Association	137433	Clinical mastitis	rs42768135	CM	SNP	Mendelian	27760518	Significant	Chromosome-wise	norwegian red
BCS	6	87068809	Animal QTLdb	Health	87093183	87093187	Association	137539	Clinical mastitis	rs42768135	CM	SNP	Mendelian	27760518	Significant	Chromosome-wise	norwegian red
BCS	6	87068809	Animal QTLdb	Health	87093183	87093187	Association	137573	Clinical mastitis	rs42768135	CM	SNP	Mendelian	27760518	Significant	Chromosome-wise	norwegian red
BCS	6	87068809	Animal QTLdb	Milk	87093183	87093187	Association	137583	Milk yield	rs42768135	MY	Genome	SNP	27760518	Chromosome-wise	Mendelian	norwegian red
BCS	6	87068809	Animal QTLdb	Milk	87093183	87093187	Association	137612	Milk protein yield	rs42768135	PY	milk protein yield	Genome	27760518	Mendelian	SNP	norwegian red
BCS	6	87068809	Animal QTLdb	Production	87093183	87093187	Association	123198	Length of productive life	rs42768135	PL	SNP	Mendelian	27889128	Significant	Genome-wise	holstein
BCS	6	87068809	Animal QTLdb	Milk	87093183	87093187	Association	117743	Milk unglycosylated kappa-casein percentage	rs42768135	MUGKCASP	Mendelian	Experiment-wise	27485317	0.0012	Significant	holstein
BCS	6	87068809	Animal QTLdb	Milk	87093183	87093187	Association	116627	Milk glycosylated kappa-casein percentage	rs42768135	MGKCASP	Mendelian	Experiment-wise	27485317	0.0799	Suggestive	holstein
BCS	6	87068809	Animal QTLdb	Milk	87093183	87093187	Association	109930	Milk kappa-casein percentage	rs42768135	MKCASP	milk kappa-casein percentage	Genome	27485317	Mendelian	SNP	holstein
BCS	6	87068809	Animal QTLdb	Production	87093944	87093948	Association	123199	Length of productive life	rs42768145	PL	SNP	Mendelian	27889128	Significant	Genome-wise	holstein
BCS	6	87068809	Animal QTLdb	Health	87093944	87093948	Association	137434	Clinical mastitis	rs42768145	CM	SNP	Mendelian	27760518	Significant	Chromosome-wise	norwegian red
BCS	6	87068809	Animal QTLdb	Health	87093944	87093948	Association	137529	Clinical mastitis	rs42768145	CM	SNP	Mendelian	27760518	Significant	Chromosome-wise	norwegian red
BCS	6	87068809	Animal QTLdb	Health	87093944	87093948	Association	137553	Clinical mastitis	rs42768145	CM	SNP	Mendelian	27760518	Significant	Chromosome-wise	norwegian red
BCS	6	87068809	Animal QTLdb	Milk	87093944	87093948	Association	137584	Milk yield	rs42768145	MY	Genome	SNP	27760518	Chromosome-wise	Mendelian	norwegian red
BCS	6	87068809	Animal QTLdb	Milk	87093944	87093948	Association	137605	Milk protein yield	rs42768145	PY	milk protein yield	Genome	27760518	Mendelian	SNP	norwegian red
BCS	6	87068809	Animal QTLdb	Milk	87093944	87093948	Association	137774	Milk fat yield	rs42768145	FY	milk fat yield	Genome	27760518	Mendelian	SNP	norwegian red
BCS	6	87068809	Animal QTLdb	Milk	87097858	87097862	Association	137776	Milk fat yield	rs134055603	FY	milk fat yield	Genome	27760518	Mendelian	SNP	norwegian red
BCS	6	87068809	Animal QTLdb	Health	87097858	87097862	Association	137440	Clinical mastitis	rs134055603	CM	SNP	Mendelian	27760518	Significant	Chromosome-wise	norwegian red
BCS	6	87068809	Animal QTLdb	Health	87097858	87097862	Association	137533	Clinical mastitis	rs134055603	CM	SNP	Mendelian	27760518	Significant	Chromosome-wise	norwegian red
BCS	6	87068809	Animal QTLdb	Milk	87097858	87097862	Association	137590	Milk yield	rs134055603	MY	Genome	SNP	27760518	Chromosome-wise	Mendelian	norwegian red
BCS	6	87068809	Animal QTLdb	Milk	87097858	87097862	Association	137600	Milk protein yield	rs134055603	PY	milk protein yield	Genome	27760518	Mendelian	SNP	norwegian red
BCS	6	87068809	Animal QTLdb	Production	87097858	87097862	Association	122700	Length of productive life	rs134055603	PL	SNP	Mendelian	27889128	Significant	Genome-wise	holstein
BCS	6	87068809	Animal QTLdb	Production	87097858	87097862	Association	123182	Length of productive life	rs134055603	PL	SNP	Mendelian	27889128	Significant	Genome-wise	holstein
BCS	6	87068809	Animal QTLdb	Production	87097858	87097862	Association	123405	Length of productive life	rs134055603	PL	SNP	Mendelian	27889128	Significant	Genome-wise	holstein
BCS	6	87068809	Animal QTLdb	Health	87097858	87097862	Association	179547	Ketosis	rs134055603	KETO	Mendelian	Genome-wise	31311492	-	Significant	holstein
BCS	6	87068809	Animal QTLdb	Health	87097858	87097862	Association	179743	Ketosis	rs134055603	KETO	Mendelian	Genome-wise	31311492	-	Significant	holstein
BCS	6	87068809	Animal QTLdb	Production	87102418	87102422	Association	189499	Metabolic body weight	rs381365350	MBW	SNP	Mendelian	31931702	Significant	Genome-wise	charolais,gelbvieh,hereford,limousin,simmental,Angus
BCS	6	87068809	Animal QTLdb	Milk	87102738	87102742	Association	240672	Milk yield	rs135980787	MY	Genome	SNP	34828436	Significant	Chromosome-wise	holstein
BCS	6	87068809	Animal QTLdb	Health	87104185	87104189	Association	137446	Clinical mastitis	rs134668940	CM	SNP	Mendelian	27760518	Significant	Chromosome-wise	norwegian red
BCS	6	87068809	Animal QTLdb	Health	87104185	87104189	Association	137574	Clinical mastitis	rs134668940	CM	SNP	Mendelian	27760518	Significant	Chromosome-wise	norwegian red
BCS	6	87068809	Animal QTLdb	Milk	87104185	87104189	Association	137593	Milk yield	rs134668940	MY	Genome	SNP	27760518	Chromosome-wise	Mendelian	norwegian red
BCS	6	87068809	Animal QTLdb	Milk	87104185	87104189	Association	137644	Milk protein yield	rs134668940	PY	milk protein yield	Genome	27760518	Mendelian	SNP	norwegian red
BCS	6	87068809	Animal QTLdb	Milk	87104185	87104189	Association	109904	Milk kappa-casein percentage	rs134668940	MKCASP	milk kappa-casein percentage	Genome	27485317	Mendelian	SNP	holstein
BCS	6	87068809	Animal QTLdb	Milk	87104185	87104189	Association	117641	Milk unglycosylated kappa-casein percentage	rs134668940	MUGKCASP	Mendelian	Experiment-wise	27485317	0.0005	Significant	holstein
BCS	6	87068809	Animal QTLdb	Milk	87111826	87111830	Association	117321	Milk unglycosylated kappa-casein percentage	rs42767489	MUGKCASP	Mendelian	Experiment-wise	27485317	5.83E-06	Significant	holstein
BCS	6	87068809	Animal QTLdb	Milk	87111826	87111830	Association	109531	Milk kappa-casein percentage	rs42767489	MKCASP	milk kappa-casein percentage	Genome	27485317	Mendelian	SNP	holstein
BCS	6	87068809	Animal QTLdb	Milk	87111826	87111830	Association	114958	Milk glycosylated kappa-casein percentage	rs42767489	MGKCASP	Mendelian	Experiment-wise	27485317	0.0018	Significant	holstein
BCS	6	87068809	Animal QTLdb	Health	87111826	87111830	Association	137443	Clinical mastitis	rs42767489	CM	SNP	Mendelian	27760518	Significant	Chromosome-wise	norwegian red
BCS	6	87068809	Animal QTLdb	Health	87111826	87111830	Association	137550	Clinical mastitis	rs42767489	CM	SNP	Mendelian	27760518	Significant	Chromosome-wise	norwegian red
BCS	6	87068809	Animal QTLdb	Milk	87111826	87111830	Association	137596	Milk yield	rs42767489	MY	Genome	SNP	27760518	Chromosome-wise	Mendelian	norwegian red
BCS	6	87068809	Animal QTLdb	Milk	87111826	87111830	Association	137642	Milk protein yield	rs42767489	PY	milk protein yield	Genome	27760518	Mendelian	SNP	norwegian red
BCS	6	87068809	Animal QTLdb	Milk	87111826	87111830	Association	119988	Milk phosphorylated alpha-S2-casein percentage	rs42767489	MPAS2CP	Mendelian	Experiment-wise	27485317	0.0027	Significant	holstein
BCS	6	87068809	Animal QTLdb	Milk	87111826	87111830	Association	119595	Milk alpha-S2-casein percentage	rs42767489	MAS2CP	Genome	SNP	27485317	Experiment-wise	Mendelian	holstein
BCS	6	87068809	Animal QTLdb	Milk	87113118	87113122	Association	168281	Milk protein yield	rs385037883	PY	milk protein yield	Genome	30696404	Mendelian	SNP	holstein
BCS	6	87068809	Animal QTLdb	Milk	87113118	87113122	Association	168312	Milk yield	rs385037883	MY	Genome	SNP	30696404	Experiment-wise	Mendelian	holstein
BCS	6	87068809	Animal QTLdb	Milk	87113118	87113122	QTL	156709	Milk yield	rs110484192,rs385037883,rs385037883	MY	Genome	SNP	29751743	Genome-wise	Mendelian	holstein
BCS	6	87068809	Animal QTLdb	Milk	87115213	87115217	Association	120048	Milk phosphorylated alpha-S2-casein percentage	rs42767482	MPAS2CP	Mendelian	Experiment-wise	27485317	0.0270	Significant	holstein
BCS	6	87068809	Animal QTLdb	Milk	87115213	87115217	Association	119658	Milk alpha-S2-casein percentage	rs42767482	MAS2CP	Genome	SNP	27485317	Experiment-wise	Mendelian	holstein
BCS	6	87068809	Animal QTLdb	Health	87115213	87115217	Association	137447	Clinical mastitis	rs42767482	CM	SNP	Mendelian	27760518	Significant	Chromosome-wise	norwegian red
BCS	6	87068809	Animal QTLdb	Health	87115213	87115217	Association	137555	Clinical mastitis	rs42767482	CM	SNP	Mendelian	27760518	Significant	Chromosome-wise	norwegian red
BCS	6	87068809	Animal QTLdb	Milk	87115213	87115217	Association	137710	Milk protein yield	rs42767482	PY	milk protein yield	Genome	27760518	Mendelian	SNP	norwegian red
BCS	6	87068809	Animal QTLdb	Milk	87115213	87115217	Association	114802	Milk glycosylated kappa-casein percentage	rs42767482	MGKCASP	Mendelian	Experiment-wise	27485317	0.0003	Significant	holstein
BCS	6	87068809	Animal QTLdb	Milk	87115213	87115217	Association	117345	Milk unglycosylated kappa-casein percentage	rs42767482	MUGKCASP	Mendelian	Experiment-wise	27485317	8.91E-06	Significant	holstein
BCS	6	87068809	Animal QTLdb	Milk	87115213	87115217	Association	109470	Milk kappa-casein percentage	rs42767482	MKCASP	milk kappa-casein percentage	Genome	27485317	Mendelian	SNP	holstein
BCS	6	87068809	Animal QTLdb	Health	87115911	87115915	Association	179555	Ketosis	rs135400996	KETO	Mendelian	Genome-wise	31311492	-	Significant	holstein
BCS	6	87068809	Animal QTLdb	Milk	87121128	87121132	Association	109471	Milk kappa-casein percentage	rs136486523	MKCASP	milk kappa-casein percentage	Genome	27485317	Mendelian	SNP	holstein
BCS	6	87068809	Animal QTLdb	Milk	87121128	87121132	Association	114803	Milk glycosylated kappa-casein percentage	rs136486523	MGKCASP	Mendelian	Experiment-wise	27485317	0.0003	Significant	holstein
BCS	6	87068809	Animal QTLdb	Milk	87121128	87121132	Association	117346	Milk unglycosylated kappa-casein percentage	rs136486523	MUGKCASP	Mendelian	Experiment-wise	27485317	8.91E-06	Significant	holstein
BCS	6	87068809	Animal QTLdb	Milk	87121128	87121132	Association	137711	Milk protein yield	rs136486523	PY	milk protein yield	Genome	27760518	Mendelian	SNP	norwegian red
BCS	6	87068809	Animal QTLdb	Health	87121128	87121132	Association	137448	Clinical mastitis	rs136486523	CM	SNP	Mendelian	27760518	Significant	Chromosome-wise	norwegian red
BCS	6	87068809	Animal QTLdb	Health	87121128	87121132	Association	137556	Clinical mastitis	rs136486523	CM	SNP	Mendelian	27760518	Significant	Chromosome-wise	norwegian red
BCS	6	87068809	Animal QTLdb	Milk	87121128	87121132	Association	119659	Milk alpha-S2-casein percentage	rs136486523	MAS2CP	Genome	SNP	27485317	Experiment-wise	Mendelian	holstein
BCS	6	87068809	Animal QTLdb	Milk	87121128	87121132	Association	120049	Milk phosphorylated alpha-S2-casein percentage	rs136486523	MPAS2CP	Mendelian	Experiment-wise	27485317	0.0270	Significant	holstein
BCS	6	87068809	Animal QTLdb	Milk	87125627	87125631	Association	120050	Milk phosphorylated alpha-S2-casein percentage	rs42767467	MPAS2CP	Mendelian	Experiment-wise	27485317	0.0270	Significant	holstein
BCS	6	87068809	Animal QTLdb	Milk	87125627	87125631	Association	119660	Milk alpha-S2-casein percentage	rs42767467	MAS2CP	Genome	SNP	27485317	Experiment-wise	Mendelian	holstein
BCS	6	87068809	Animal QTLdb	Health	87125627	87125631	Association	137449	Clinical mastitis	rs42767467	CM	SNP	Mendelian	27760518	Significant	Chromosome-wise	norwegian red
BCS	6	87068809	Animal QTLdb	Health	87125627	87125631	Association	137557	Clinical mastitis	rs42767467	CM	SNP	Mendelian	27760518	Significant	Chromosome-wise	norwegian red
BCS	6	87068809	Animal QTLdb	Milk	87125627	87125631	Association	137712	Milk protein yield	rs42767467	PY	milk protein yield	Genome	27760518	Mendelian	SNP	norwegian red
BCS	6	87068809	Animal QTLdb	Milk	87125627	87125631	Association	117347	Milk unglycosylated kappa-casein percentage	rs42767467	MUGKCASP	Mendelian	Experiment-wise	27485317	8.91E-06	Significant	holstein
BCS	6	87068809	Animal QTLdb	Milk	87125627	87125631	Association	109472	Milk kappa-casein percentage	rs42767467	MKCASP	milk kappa-casein percentage	Genome	27485317	Mendelian	SNP	holstein
BCS	6	87068809	Animal QTLdb	Milk	87125627	87125631	Association	114804	Milk glycosylated kappa-casein percentage	rs42767467	MGKCASP	Mendelian	Experiment-wise	27485317	0.0003	Significant	holstein
BCS	6	87068809	Animal QTLdb	Health	87127143	87127147	Association	238671	Clinical mastitis	rs208105492	CM	SIG of SEL	Chromosome-wise	34288907	<1E-5	Significant	holstein
BCS	6	87068809	Animal QTLdb	Exterior	87130862	87130866	Association	147068	Angularity	rs136287830	ANG	SNP	Mendelian	29115939	Significant	Genome-wise	holstein
BCS	6	87068809	Animal QTLdb	Milk	87130862	87130866	Association	137696	Milk protein yield	rs136287830	PY	milk protein yield	Genome	27760518	Mendelian	SNP	norwegian red
BCS	6	87068809	Animal QTLdb	Health	87130862	87130866	Association	137461	Clinical mastitis	rs136287830	CM	SNP	Mendelian	27760518	Significant	Chromosome-wise	norwegian red
BCS	6	87068809	Animal QTLdb	Production	87130862	87130866	Association	123458	Length of productive life	rs136287830	PL	SNP	Mendelian	27889128	Significant	Genome-wise	holstein
BCS	6	87068809	Animal QTLdb	Production	87130862	87130866	Association	123183	Length of productive life	rs136287830	PL	SNP	Mendelian	27889128	Significant	Genome-wise	holstein
BCS	6	87068809	Animal QTLdb	Production	87130862	87130866	Association	122701	Length of productive life	rs136287830	PL	SNP	Mendelian	27889128	Significant	Genome-wise	holstein
BCS	6	87068809	Animal QTLdb	Milk	87130862	87130866	Association	24992	Milk yield	rs136287830	MY	Genome	SNP	24456127	Comparison-wise	Mendelian	holstein,jersey
BCS	6	87068809	Animal QTLdb	Health	87134319	87134323	Association	181849	Clinical mastitis	rs384217042	CM	SNP	Mendelian	31931710	Significant	Comparison-wise	holstein
BCS	6	87068809	Animal QTLdb	Health	87135612	87135616	Association	137450	Clinical mastitis	rs110346098	CM	SNP	Mendelian	27760518	Significant	Chromosome-wise	norwegian red
BCS	6	87068809	Animal QTLdb	Health	87135612	87135616	Association	137558	Clinical mastitis	rs110346098	CM	SNP	Mendelian	27760518	Significant	Chromosome-wise	norwegian red
BCS	6	87068809	Animal QTLdb	Milk	87135612	87135616	Association	137713	Milk protein yield	rs110346098	PY	milk protein yield	Genome	27760518	Mendelian	SNP	norwegian red
BCS	6	87068809	Animal QTLdb	Milk	87135612	87135616	Association	119661	Milk alpha-S2-casein percentage	rs110346098	MAS2CP	Genome	SNP	27485317	Experiment-wise	Mendelian	holstein
BCS	6	87068809	Animal QTLdb	Milk	87135612	87135616	Association	120051	Milk phosphorylated alpha-S2-casein percentage	rs110346098	MPAS2CP	Mendelian	Experiment-wise	27485317	0.0270	Significant	holstein
BCS	6	87068809	Animal QTLdb	Milk	87135612	87135616	Association	114805	Milk glycosylated kappa-casein percentage	rs110346098	MGKCASP	Mendelian	Experiment-wise	27485317	0.0003	Significant	holstein
BCS	6	87068809	Animal QTLdb	Milk	87135612	87135616	Association	117348	Milk unglycosylated kappa-casein percentage	rs110346098	MUGKCASP	Mendelian	Experiment-wise	27485317	8.91E-06	Significant	holstein
BCS	6	87068809	Animal QTLdb	Milk	87135612	87135616	Association	109473	Milk kappa-casein percentage	rs110346098	MKCASP	milk kappa-casein percentage	Genome	27485317	Mendelian	SNP	holstein
BCS	6	87068809	Animal QTLdb	Milk	87136750	87136754	Association	109474	Milk kappa-casein percentage	rs109127879	MKCASP	milk kappa-casein percentage	Genome	27485317	Mendelian	SNP	holstein
BCS	6	87068809	Animal QTLdb	Milk	87136750	87136754	Association	114806	Milk glycosylated kappa-casein percentage	rs109127879	MGKCASP	Mendelian	Experiment-wise	27485317	0.0003	Significant	holstein
BCS	6	87068809	Animal QTLdb	Milk	87136750	87136754	Association	117349	Milk unglycosylated kappa-casein percentage	rs109127879	MUGKCASP	Mendelian	Experiment-wise	27485317	8.91E-06	Significant	holstein
BCS	6	87068809	Animal QTLdb	Milk	87136750	87136754	Association	120052	Milk phosphorylated alpha-S2-casein percentage	rs109127879	MPAS2CP	Mendelian	Experiment-wise	27485317	0.0270	Significant	holstein
BCS	6	87068809	Animal QTLdb	Milk	87136750	87136754	Association	119662	Milk alpha-S2-casein percentage	rs109127879	MAS2CP	Genome	SNP	27485317	Experiment-wise	Mendelian	holstein
BCS	6	87068809	Animal QTLdb	Milk	87136750	87136754	Association	137714	Milk protein yield	rs109127879	PY	milk protein yield	Genome	27760518	Mendelian	SNP	norwegian red
BCS	6	87068809	Animal QTLdb	Health	87136750	87136754	Association	137451	Clinical mastitis	rs109127879	CM	SNP	Mendelian	27760518	Significant	Chromosome-wise	norwegian red
BCS	6	87068809	Animal QTLdb	Health	87136750	87136754	Association	137559	Clinical mastitis	rs109127879	CM	SNP	Mendelian	27760518	Significant	Chromosome-wise	norwegian red
BCS	6	87068809	Animal QTLdb	Health	87141118	87141122	Association	137452	Clinical mastitis	rs42767280	CM	SNP	Mendelian	27760518	Significant	Chromosome-wise	norwegian red
BCS	6	87068809	Animal QTLdb	Health	87141118	87141122	Association	137560	Clinical mastitis	rs42767280	CM	SNP	Mendelian	27760518	Significant	Chromosome-wise	norwegian red
BCS	6	87068809	Animal QTLdb	Milk	87141118	87141122	Association	137701	Milk protein yield	rs42767280	PY	milk protein yield	Genome	27760518	Mendelian	SNP	norwegian red
BCS	6	87068809	Animal QTLdb	Milk	87141118	87141122	Association	119663	Milk alpha-S2-casein percentage	rs42767280	MAS2CP	Genome	SNP	27485317	Experiment-wise	Mendelian	holstein
BCS	6	87068809	Animal QTLdb	Milk	87141118	87141122	Association	120053	Milk phosphorylated alpha-S2-casein percentage	rs42767280	MPAS2CP	Mendelian	Experiment-wise	27485317	0.0270	Significant	holstein
BCS	6	87068809	Animal QTLdb	Milk	87141118	87141122	Association	117350	Milk unglycosylated kappa-casein percentage	rs42767280	MUGKCASP	Mendelian	Experiment-wise	27485317	8.91E-06	Significant	holstein
BCS	6	87068809	Animal QTLdb	Milk	87141118	87141122	Association	109475	Milk kappa-casein percentage	rs42767280	MKCASP	milk kappa-casein percentage	Genome	27485317	Mendelian	SNP	holstein
BCS	6	87068809	Animal QTLdb	Milk	87141118	87141122	Association	114807	Milk glycosylated kappa-casein percentage	rs42767280	MGKCASP	Mendelian	Experiment-wise	27485317	0.0003	Significant	holstein
BCS	6	87068809	Animal QTLdb	Milk	87141833	87141837	Association	114808	Milk glycosylated kappa-casein percentage	rs42767299	MGKCASP	Mendelian	Experiment-wise	27485317	0.0003	Significant	holstein
BCS	6	87068809	Animal QTLdb	Milk	87141833	87141837	Association	117351	Milk unglycosylated kappa-casein percentage	rs42767299	MUGKCASP	Mendelian	Experiment-wise	27485317	8.91E-06	Significant	holstein
BCS	6	87068809	Animal QTLdb	Milk	87141833	87141837	Association	109476	Milk kappa-casein percentage	rs42767299	MKCASP	milk kappa-casein percentage	Genome	27485317	Mendelian	SNP	holstein
BCS	6	87068809	Animal QTLdb	Milk	87141833	87141837	Association	120054	Milk phosphorylated alpha-S2-casein percentage	rs42767299	MPAS2CP	Mendelian	Experiment-wise	27485317	0.0270	Significant	holstein
BCS	6	87068809	Animal QTLdb	Milk	87141833	87141837	Association	119664	Milk alpha-S2-casein percentage	rs42767299	MAS2CP	Genome	SNP	27485317	Experiment-wise	Mendelian	holstein
BCS	6	87068809	Animal QTLdb	Milk	87141833	87141837	Association	137702	Milk protein yield	rs42767299	PY	milk protein yield	Genome	27760518	Mendelian	SNP	norwegian red
BCS	6	87068809	Animal QTLdb	Health	87141833	87141837	Association	137453	Clinical mastitis	rs42767299	CM	SNP	Mendelian	27760518	Significant	Chromosome-wise	norwegian red
BCS	6	87068809	Animal QTLdb	Health	87141833	87141837	Association	137561	Clinical mastitis	rs42767299	CM	SNP	Mendelian	27760518	Significant	Chromosome-wise	norwegian red
BCS	6	87068809	Animal QTLdb	Health	87142722	87142726	Association	137454	Clinical mastitis	rs135280858	CM	SNP	Mendelian	27760518	Significant	Chromosome-wise	norwegian red
BCS	6	87068809	Animal QTLdb	Health	87142722	87142726	Association	137562	Clinical mastitis	rs135280858	CM	SNP	Mendelian	27760518	Significant	Chromosome-wise	norwegian red
BCS	6	87068809	Animal QTLdb	Milk	87142722	87142726	Association	137703	Milk protein yield	rs135280858	PY	milk protein yield	Genome	27760518	Mendelian	SNP	norwegian red
BCS	6	87068809	Animal QTLdb	Milk	87143503	87143507	Association	137704	Milk protein yield	rs42767439	PY	milk protein yield	Genome	27760518	Mendelian	SNP	norwegian red
BCS	6	87068809	Animal QTLdb	Health	87143503	87143507	Association	137455	Clinical mastitis	rs42767439	CM	SNP	Mendelian	27760518	Significant	Chromosome-wise	norwegian red
BCS	6	87068809	Animal QTLdb	Health	87143503	87143507	Association	137563	Clinical mastitis	rs42767439	CM	SNP	Mendelian	27760518	Significant	Chromosome-wise	norwegian red
BCS	6	87068809	Animal QTLdb	Health	87146268	87146272	Association	137456	Clinical mastitis	rs42767257	CM	SNP	Mendelian	27760518	Significant	Chromosome-wise	norwegian red
BCS	6	87068809	Animal QTLdb	Health	87146268	87146272	Association	137564	Clinical mastitis	rs42767257	CM	SNP	Mendelian	27760518	Significant	Chromosome-wise	norwegian red
BCS	6	87068809	Animal QTLdb	Milk	87146268	87146272	Association	137705	Milk protein yield	rs42767257	PY	milk protein yield	Genome	27760518	Mendelian	SNP	norwegian red
BCS	6	87068809	Animal QTLdb	Milk	87149221	87149225	Association	240808	Milk yield	rs42766509	MY	Genome	SNP	34828436	Significant	Chromosome-wise	holstein
BCS	6	87068809	Animal QTLdb	Milk	87149375	87149379	Association	240695	Milk yield	rs137661118	MY	Genome	SNP	34828436	Significant	Chromosome-wise	holstein
BCS	6	87068809	Animal QTLdb	Milk	87149435	87149439	Association	240644	Milk yield	rs133542765	MY	Genome	SNP	34828436	Significant	Chromosome-wise	holstein
BCS	6	87068809	Animal QTLdb	Milk	87149467	87149471	Association	240690	Milk yield	rs137223263	MY	Genome	SNP	34828436	Significant	Chromosome-wise	holstein
BCS	6	87068809	Animal QTLdb	Milk	87149557	87149561	Association	240761	Milk yield	rs381998708	MY	Genome	SNP	34828436	Significant	Chromosome-wise	holstein
BCS	6	87068809	Animal QTLdb	Milk	87149619	87149623	Association	240807	Milk yield	rs42766507	MY	Genome	SNP	34828436	Significant	Chromosome-wise	holstein
BCS	6	87068809	Animal QTLdb	Milk	87151374	87151378	Association	240804	Milk yield	rs42766503	MY	Genome	SNP	34828436	Significant	Chromosome-wise	holstein
BCS	6	87068809	Animal QTLdb	Milk	87151522	87151526	Association	240803	Milk yield	rs42766502	MY	Genome	SNP	34828436	Significant	Chromosome-wise	holstein
BCS	6	87068809	Animal QTLdb	Milk	87151554	87151558	Association	240802	Milk yield	rs42766501	MY	Genome	SNP	34828436	Significant	Chromosome-wise	holstein
BCS	6	87068809	Animal QTLdb	Milk	87151575	87151579	Association	240665	Milk yield	rs135655455	MY	Genome	SNP	34828436	Significant	Chromosome-wise	holstein
BCS	6	87068809	Animal QTLdb	Milk	87151622	87151626	Association	240800	Milk yield	rs42766499	MY	Genome	SNP	34828436	Significant	Chromosome-wise	holstein
BCS	6	87068809	Animal QTLdb	Milk	87151653	87151657	Association	240801	Milk yield	rs42766500	MY	Genome	SNP	34828436	Significant	Chromosome-wise	holstein
BCS	6	87068809	Animal QTLdb	Milk	87151674	87151678	Association	240798	Milk yield	rs42766497	MY	Genome	SNP	34828436	Significant	Chromosome-wise	holstein
BCS	6	87068809	Animal QTLdb	Milk	87151842	87151846	Association	243487	Milk yield	holstein	MY	SNP	-	34828436	Significant	Chromosome-wise	milk amount
BCS	6	87068809	Animal QTLdb	Milk	87152316	87152320	Association	240797	Milk yield	rs42766496	MY	Genome	SNP	34828436	Significant	Chromosome-wise	holstein
BCS	6	87068809	Animal QTLdb	Milk	87152342	87152346	Association	240796	Milk yield	rs42766495	MY	Genome	SNP	34828436	Significant	Chromosome-wise	holstein
BCS	6	87068809	Animal QTLdb	Milk	87152342	87152346	Association	137706	Milk protein yield	rs42766495	PY	milk protein yield	Genome	27760518	Mendelian	SNP	norwegian red
BCS	6	87068809	Animal QTLdb	Health	87152342	87152346	Association	137457	Clinical mastitis	rs42766495	CM	SNP	Mendelian	27760518	Significant	Chromosome-wise	norwegian red
BCS	6	87068809	Animal QTLdb	Health	87152342	87152346	Association	137565	Clinical mastitis	rs42766495	CM	SNP	Mendelian	27760518	Significant	Chromosome-wise	norwegian red
BCS	6	87068809	Animal QTLdb	Milk	87152421	87152425	Association	240795	Milk yield	rs42766494	MY	Genome	SNP	34828436	Significant	Chromosome-wise	holstein
BCS	6	87068809	Animal QTLdb	Milk	87152476	87152480	Association	240794	Milk yield	rs42766493	MY	Genome	SNP	34828436	Significant	Chromosome-wise	holstein
BCS	6	87068809	Animal QTLdb	Milk	87152567	87152571	Association	240793	Milk yield	rs42766492	MY	Genome	SNP	34828436	Significant	Chromosome-wise	holstein
BCS	6	87068809	Animal QTLdb	Milk	87152890	87152894	Association	240689	Milk yield	rs137220731	MY	Genome	SNP	34828436	Significant	Chromosome-wise	holstein
BCS	6	87068809	Animal QTLdb	Milk	87152985	87152989	Association	240673	Milk yield	rs136167819	MY	Genome	SNP	34828436	Significant	Chromosome-wise	holstein
BCS	6	87068809	Animal QTLdb	Milk	87153160	87153164	Association	240792	Milk yield	rs42766489	MY	Genome	SNP	34828436	Significant	Chromosome-wise	holstein
BCS	6	87068809	Animal QTLdb	Milk	87153412	87153416	Association	240687	Milk yield	rs137147462	MY	Genome	SNP	34828436	Significant	Chromosome-wise	holstein
BCS	6	87068809	Animal QTLdb	Health	87153412	87153416	Association	137458	Clinical mastitis	rs137147462	CM	SNP	Mendelian	27760518	Significant	Chromosome-wise	norwegian red
BCS	6	87068809	Animal QTLdb	Health	87153412	87153416	Association	137566	Clinical mastitis	rs137147462	CM	SNP	Mendelian	27760518	Significant	Chromosome-wise	norwegian red
BCS	6	87068809	Animal QTLdb	Milk	87153412	87153416	Association	137707	Milk protein yield	rs137147462	PY	milk protein yield	Genome	27760518	Mendelian	SNP	norwegian red
BCS	6	87068809	Animal QTLdb	Milk	87153412	87153416	Association	249619	Milk protein yield	rs137147462	PY	milk protein yield	Genome	34828436	Chromosome-wise	SNP	holstein
BCS	6	87068809	Animal QTLdb	Milk	87153412	87153416	Association	175447	Milk protein yield	rs137147462	PY	milk protein yield	Genome	31139206	Mendelian	SNP	holstein
BCS	6	87068809	Animal QTLdb	Health	87153412	87153416	Association	175725	Somatic cell score	rs137147462	SCS	milk somatic cell score	Genome	31139206	Mendelian	SNP	holstein
BCS	6	87068809	Animal QTLdb	Reproduction	87153412	87153416	Association	176398	Conception rate	rs137147462	CONCRATE	SNP	Mendelian	31139206	Significant	Genome-wise	holstein
BCS	6	87068809	Animal QTLdb	Milk	87153412	87153416	Association	176000	Milk yield	rs137147462	MY	Genome	SNP	31139206	Genome-wise	Mendelian	holstein
BCS	6	87068809	Animal QTLdb	Health	87153412	87153416	Association	179561	Ketosis	rs137147462	KETO	Mendelian	Genome-wise	31311492	-	Significant	holstein
BCS	6	87068809	Animal QTLdb	Health	87153412	87153416	Association	179837	Ketosis	rs137147462	KETO	Mendelian	Genome-wise	31311492	-	Significant	holstein
BCS	6	87068809	Animal QTLdb	Milk	87153412	87153416	Association	174469	Milk yield	rs137147462	MY	Genome	SNP	31139206	Genome-wise	Mendelian	holstein
BCS	6	87068809	Animal QTLdb	Reproduction	87153412	87153416	Association	173422	Daughter pregnancy rate	rs137147462	DPR	SNP	Mendelian	31139206	Significant	Genome-wise	holstein
BCS	6	87068809	Animal QTLdb	Milk	87153412	87153416	Association	174115	Milk fat yield	rs137147462	FY	milk fat yield	Genome	31139206	Mendelian	SNP	holstein
BCS	6	87068809	Animal QTLdb	Milk	87155917	87155921	Association	137680	Milk protein yield	rs109066341	PY	milk protein yield	Genome	27760518	Mendelian	SNP	norwegian red
BCS	6	87068809	Animal QTLdb	Health	87155917	87155921	Association	137406	Clinical mastitis	rs109066341	CM	SNP	Mendelian	27760518	Significant	Chromosome-wise	norwegian red
BCS	6	87068809	Animal QTLdb	Health	87155917	87155921	Association	137526	Clinical mastitis	rs109066341	CM	SNP	Mendelian	27760518	Significant	Chromosome-wise	norwegian red
BCS	6	87068809	Animal QTLdb	Health	87155917	87155921	Association	137546	Clinical mastitis	rs109066341	CM	SNP	Mendelian	27760518	Significant	Chromosome-wise	norwegian red
BCS	6	87068809	Animal QTLdb	Milk	87155917	87155921	Association	119628	Milk alpha-S2-casein percentage	rs109066341	MAS2CP	Genome	SNP	27485317	Experiment-wise	Mendelian	holstein
BCS	6	87068809	Animal QTLdb	Milk	87155917	87155921	Association	119992	Milk phosphorylated alpha-S2-casein percentage	rs109066341	MPAS2CP	Mendelian	Experiment-wise	27485317	0.0035	Significant	holstein
BCS	6	87068809	Animal QTLdb	Milk	87155917	87155921	Association	109842	Milk kappa-casein percentage	rs109066341	MKCASP	milk kappa-casein percentage	Genome	27485317	Mendelian	SNP	holstein
BCS	6	87068809	Animal QTLdb	Milk	87155917	87155921	Association	115305	Milk glycosylated kappa-casein percentage	rs109066341	MGKCASP	Mendelian	Experiment-wise	27485317	0.0109	Significant	holstein
BCS	6	87068809	Animal QTLdb	Milk	87155917	87155921	Association	117777	Milk unglycosylated kappa-casein percentage	rs109066341	MUGKCASP	Mendelian	Experiment-wise	27485317	0.0018	Significant	holstein
BCS	6	87068809	Animal QTLdb	Milk	87156733	87156737	Association	117778	Milk unglycosylated kappa-casein percentage	rs42766480	MUGKCASP	Mendelian	Experiment-wise	27485317	0.0018	Significant	holstein
BCS	6	87068809	Animal QTLdb	Milk	87156733	87156737	Association	109843	Milk kappa-casein percentage	rs42766480	MKCASP	milk kappa-casein percentage	Genome	27485317	Mendelian	SNP	holstein
BCS	6	87068809	Animal QTLdb	Milk	87156733	87156737	Association	115306	Milk glycosylated kappa-casein percentage	rs42766480	MGKCASP	Mendelian	Experiment-wise	27485317	0.0109	Significant	holstein
BCS	6	87068809	Animal QTLdb	Milk	87156733	87156737	Association	174116	Milk fat yield	rs42766480	FY	milk fat yield	Genome	31139206	Mendelian	SNP	holstein
BCS	6	87068809	Animal QTLdb	Reproduction	87156733	87156737	Association	173423	Daughter pregnancy rate	rs42766480	DPR	SNP	Mendelian	31139206	Significant	Genome-wise	holstein
BCS	6	87068809	Animal QTLdb	Milk	87156733	87156737	Association	174470	Milk yield	rs42766480	MY	Genome	SNP	31139206	Genome-wise	Mendelian	holstein
BCS	6	87068809	Animal QTLdb	Health	87156733	87156737	Association	179924	Ketosis	rs42766480	KETO	Mendelian	Genome-wise	31311492	-	Significant	holstein
BCS	6	87068809	Animal QTLdb	Milk	87156733	87156737	Association	176001	Milk yield	rs42766480	MY	Genome	SNP	31139206	Genome-wise	Mendelian	holstein
BCS	6	87068809	Animal QTLdb	Reproduction	87156733	87156737	Association	176399	Conception rate	rs42766480	CONCRATE	SNP	Mendelian	31139206	Significant	Genome-wise	holstein
BCS	6	87068809	Animal QTLdb	Milk	87156733	87156737	Association	175448	Milk protein yield	rs42766480	PY	milk protein yield	Genome	31139206	Mendelian	SNP	holstein
BCS	6	87068809	Animal QTLdb	Health	87156733	87156737	Association	175726	Somatic cell score	rs42766480	SCS	milk somatic cell score	Genome	31139206	Mendelian	SNP	holstein
BCS	6	87068809	Animal QTLdb	Health	87156733	87156737	Association	25256	Clinical mastitis	rs42766480	CM	SNP	Mendelian	23647142	Significant	Comparison-wise	holstein
BCS	6	87068809	Animal QTLdb	Reproduction	87156733	87156737	Association	42292	Calving ease (maternal)	rs42766480	CALEASE	SNP	Mendelian	21831322	Significant	Genome-wise	holstein
BCS	6	87068809	Animal QTLdb	Reproduction	87156733	87156737	Association	42293	Stillbirth (maternal)	rs42766480	SB	SNP	Mendelian	21831322	Significant	Genome-wise	holstein
BCS	6	87068809	Animal QTLdb	Exterior	87156733	87156737	Association	42294	Foot angle	rs42766480	FANG	SNP	Mendelian	21831322	Significant	Genome-wise	holstein
BCS	6	87068809	Animal QTLdb	Exterior	87156733	87156737	Association	42295	Feet and leg conformation	rs42766480	FTLEG	SNP	Mendelian	21831322	Significant	Genome-wise	holstein
BCS	6	87068809	Animal QTLdb	Production	87156733	87156737	Association	42296	PTA type	rs42766480	PTAT	SNP	Mendelian	21831322	Significant	Genome-wise	holstein
BCS	6	87068809	Animal QTLdb	Exterior	87156733	87156737	Association	42297	Udder attachment	rs42766480	UA	SNP	Mendelian	21831322	Significant	Genome-wise	holstein
BCS	6	87068809	Animal QTLdb	Production	87156733	87156737	Association	42298	Net merit	rs42766480	NM	Mendelian	Genome-wise	21831322	<0.05	Significant	holstein
BCS	6	87068809	Animal QTLdb	Production	87156733	87156737	Association	42299	Length of productive life	rs42766480	PL	SNP	Mendelian	21831322	Significant	Genome-wise	holstein
BCS	6	87068809	Animal QTLdb	Milk	87156733	87156737	Association	42300	Milk protein yield	rs42766480	PY	milk protein yield	Genome	21831322	Mendelian	SNP	holstein
BCS	6	87068809	Animal QTLdb	Production	87156733	87156737	Association	42301	Rump width	rs42766480	RUMWD	SNP	Mendelian	21831322	Significant	Genome-wise	holstein
BCS	6	87068809	Animal QTLdb	Reproduction	87156733	87156737	Association	42302	Calving ease	rs42766480	CALEASE	SNP	Mendelian	21831322	Significant	Genome-wise	holstein
BCS	6	87068809	Animal QTLdb	Health	87156733	87156737	Association	42303	Somatic cell score	rs42766480	SCS	milk somatic cell score	Genome	21831322	Mendelian	SNP	holstein
BCS	6	87068809	Animal QTLdb	Exterior	87156733	87156737	Association	42304	Udder cleft	rs42766480	UC	SNP	Mendelian	21831322	Significant	Genome-wise	holstein
BCS	6	87068809	Animal QTLdb	Exterior	87156733	87156737	Association	42305	Udder depth	rs42766480	UDPTH	SNP	Mendelian	21831322	Significant	Genome-wise	holstein
BCS	6	87068809	Animal QTLdb	Milk	87156733	87156737	Association	119629	Milk alpha-S2-casein percentage	rs42766480	MAS2CP	Genome	SNP	27485317	Experiment-wise	Mendelian	holstein
BCS	6	87068809	Animal QTLdb	Milk	87156733	87156737	Association	119993	Milk phosphorylated alpha-S2-casein percentage	rs42766480	MPAS2CP	Mendelian	Experiment-wise	27485317	0.0035	Significant	holstein
BCS	6	87068809	Animal QTLdb	Health	87156733	87156737	Association	137407	Clinical mastitis	rs42766480	CM	SNP	Mendelian	27760518	Significant	Chromosome-wise	norwegian red
BCS	6	87068809	Animal QTLdb	Health	87156733	87156737	Association	137527	Clinical mastitis	rs42766480	CM	SNP	Mendelian	27760518	Significant	Chromosome-wise	norwegian red
BCS	6	87068809	Animal QTLdb	Health	87156733	87156737	Association	137547	Clinical mastitis	rs42766480	CM	SNP	Mendelian	27760518	Significant	Chromosome-wise	norwegian red
BCS	6	87068809	Animal QTLdb	Milk	87156733	87156737	Association	137681	Milk protein yield	rs42766480	PY	milk protein yield	Genome	27760518	Mendelian	SNP	norwegian red
BCS	6	87068809	Animal QTLdb	Health	87156733	87156737	Association	161539	Somatic cell count	rs42766480	SCC	milk somatic cell count	Genome	27534682	Mendelian	SNP	holstein
BCS	6	87068809	Animal QTLdb	Milk	87156733	87156737	Association	163932	Milk yield	rs42766480	MY	Genome	SNP	25084281	-	-	holstein
BCS	6	87068809	Animal QTLdb	Milk	87156733	87156737	Association	163954	Milk protein yield	rs42766480	PY	milk protein yield	Genome	25084281	-	SNP	holstein
BCS	6	87068809	Animal QTLdb	Production	87163254	87163258	QTL	106425	Length of productive life	rs384380117,rs800171166,rs208864347	PL	SNP	Mendelian	27289149	Significant	Genome-wise	ayrshire,danish red,Swedish Red-and-White
BCS	6	87068809	Animal QTLdb	Health	87168600	87168604	Association	179534	Ketosis	rs110709126	KETO	Mendelian	Genome-wise	31311492	-	Significant	holstein
BCS	6	87097860	Animal QTLdb	Health	13235678	111495252	QTL	10439	Somatic cell score	holstein	SCS	Linkage	Mendelian	15514072	Significant	Chromosome-wise	milk somatic cell quantity
BCS	6	87097860	Animal QTLdb	Production	62759905	88530035	QTL	5272	Residual feed intake	residual feed intake	RFI	Significant	0.0049	18791150	-	-	Linkage
BCS	6	87097860	Animal QTLdb	Milk	66616660	87390539	QTL	21535	Milk alpha-casein percentage	holstein	MACASP	Linkage	-	19397519	Significant	Genome-wise	milk alpha-casein amount
BCS	6	87097860	Animal QTLdb	Milk	73628940	113073015	QTL	3412	Milk protein percentage	INRAK	PP	Linkage	Microsatellites	12605852	-	0.0004	milk protein amount
BCS	6	87097860	Animal QTLdb	Meat_and_Carcass	78318402	103431130	QTL	10778	Fat thickness at the 12th rib	CSN3,BMS5029,BMS5029	FATTH	Linkage	Microsatellites	20477797	Chromosome-wise	Mendelian	Angus
BCS	6	87097860	Animal QTLdb	Meat_and_Carcass	78318402	103431130	QTL	10776	Longissimus muscle area	CSN3,BM8124,BMS5029	LMA	Microsatellites	Mendelian	20477797	Significant	Chromosome-wise	Angus
BCS	6	87097860	Animal QTLdb	Production	78318402	88880649	QTL	10774	Body height	CSN3,CSN3,BM8124	HEIGHT	Mendelian	Chromosome-wise	20477797	0.001202264435	Significant	Angus
BCS	6	87097860	Animal QTLdb	Meat_and_Carcass	78318402	88880649	QTL	10773	Carcass weight	CSN3,CSN3,BM8124	CWT	Linkage	Microsatellites	20477797	Genome-wise	Mendelian	Angus
BCS	6	87097860	Animal QTLdb	Exterior	82254044	104307665	QTL	1569	Teat length	BMS5021,BMC4203	TLGTH	Microsatellites	Significant	16230715	-	3.16	nipple length
BCS	6	87097860	Animal QTLdb	Milk	85006364	111495252	QTL	2430	Milk yield	AFR227,BM2320	MY	Microsatellites	Significant	10376304	-	2.26	milk amount
BCS	6	87097860	Animal QTLdb	Milk	85006364	111495252	QTL	2432	Milk fat yield	AFR227,BM2320	FY	Linkage	Microsatellites	10376304	2.02	Significant	total milk fat amount
BCS	6	87097860	Animal QTLdb	Health	85655000	111495252	QTL	4977	Clinical mastitis	BM4311,BM2320	CM	Microsatellites	Mendelian	18832229	Significant	Chromosome-wise	holstein
BCS	6	87097860	Animal QTLdb	Reproduction	85655000	111495252	QTL	11320	Fertility treatments	BM4311,BM2320	FERTRT	Microsatellites	Mendelian	19841231	Significant	Chromosome-wise	holstein
BCS	6	87097860	Animal QTLdb	Reproduction	85655000	111495252	QTL	11315	Retained placenta	BM4311,BM2320	RETPL	Microsatellites	Mendelian	19841231	Significant	Chromosome-wise	holstein
BCS	6	87097860	Animal QTLdb	Exterior	86329932	111495252	QTL	10286	Udder height	BP7,BM2320	UHT	Linkage	Microsatellites	15377635	Significant	n/a	holstein
BCS	6	87097860	Animal QTLdb	Reproduction	86329932	111495252	QTL	10287	Non-return rate	BP7,BM2320	NRR	Microsatellites	n/a	15377635	0.002	Significant	holstein
BCS	6	87097860	Animal QTLdb	Reproduction	86329932	111495252	QTL	4690	Interval to first estrus after calving	BP7,BM2320	CALEST	Mendelian	Chromosome-wise	10791796	0.0062	Significant	female fertility trait
BCS	6	87097860	Animal QTLdb	Milk	86329932	104307665	QTL	1518	Milk fat yield	BP7,BMC4203	FY	Linkage	Microsatellites	16533362	<0.01	Significant	total milk fat amount
BCS	6	87097860	Animal QTLdb	Health	86998605	86998609	Association	179572	Ketosis	rs43338561	KETO	Mendelian	Genome-wise	31311492	-	Significant	holstein
BCS	6	87097860	Animal QTLdb	Health	87000073	87000077	Association	179615	Ketosis	rs109547247	KETO	Mendelian	Genome-wise	31311492	-	Significant	holstein
BCS	6	87097860	Animal QTLdb	Health	87000073	87000077	Association	179510	Ketosis	rs109547247	KETO	Mendelian	Genome-wise	31311492	-	Significant	holstein
BCS	6	87097860	Animal QTLdb	Milk	87000073	87000077	Association	115563	Milk glycosylated kappa-casein percentage	rs109547247	MGKCASP	Mendelian	Experiment-wise	27485317	0.0212	Significant	holstein
BCS	6	87097860	Animal QTLdb	Milk	87000073	87000077	Association	110953	Milk kappa-casein percentage	rs109547247	MKCASP	milk kappa-casein percentage	Genome	27485317	Mendelian	SNP	holstein
BCS	6	87097860	Animal QTLdb	Milk	87001865	87001869	Association	137700	Milk protein yield	rs134658432	PY	milk protein yield	Genome	27760518	Mendelian	SNP	norwegian red
BCS	6	87097860	Animal QTLdb	Health	87003478	87003482	Association	179832	Ketosis	rs137023501	KETO	Mendelian	Genome-wise	31311492	-	Significant	holstein
BCS	6	87097860	Animal QTLdb	Health	87003478	87003482	Association	179560	Ketosis	rs137023501	KETO	Mendelian	Genome-wise	31311492	-	Significant	holstein
BCS	6	87097860	Animal QTLdb	Health	87009742	87009746	Association	138384	Clinical mastitis	rs110483492	CM	SNP	Mendelian	27760518	Significant	Chromosome-wise	norwegian red
BCS	6	87097860	Animal QTLdb	Milk	87010766	87010770	Association	137718	Milk protein yield	rs136644041	PY	milk protein yield	Genome	27760518	Mendelian	SNP	norwegian red
BCS	6	87097860	Animal QTLdb	Milk	87011617	87011621	Association	120173	Milk phosphorylated alpha-S2-casein percentage	rs43338568	MPAS2CP	Mendelian	Experiment-wise	27485317	0.0900	Suggestive	jersey
BCS	6	87097860	Animal QTLdb	Milk	87012573	87012577	Association	137767	Milk fat yield	rs110300280	FY	milk fat yield	Genome	27760518	Mendelian	SNP	norwegian red
BCS	6	87097860	Animal QTLdb	Health	87012573	87012577	Association	137403	Clinical mastitis	rs110300280	CM	SNP	Mendelian	27760518	Significant	Chromosome-wise	norwegian red
BCS	6	87097860	Animal QTLdb	Health	87012573	87012577	Association	137522	Clinical mastitis	rs110300280	CM	SNP	Mendelian	27760518	Significant	Chromosome-wise	norwegian red
BCS	6	87097860	Animal QTLdb	Health	87012573	87012577	Association	137551	Clinical mastitis	rs110300280	CM	SNP	Mendelian	27760518	Significant	Chromosome-wise	norwegian red
BCS	6	87097860	Animal QTLdb	Milk	87012573	87012577	Association	137577	Milk yield	rs110300280	MY	Genome	SNP	27760518	Chromosome-wise	Mendelian	norwegian red
BCS	6	87097860	Animal QTLdb	Milk	87012573	87012577	Association	137615	Milk protein yield	rs110300280	PY	milk protein yield	Genome	27760518	Mendelian	SNP	norwegian red
BCS	6	87097860	Animal QTLdb	Exterior	87012965	87012969	Association	214786	Udder depth	rs110181141	UDPTH	SNP	Mendelian	32998688	Significant	Genome-wise	Montbliarde
BCS	6	87097860	Animal QTLdb	Milk	87013964	87013968	Association	137695	Milk protein yield	rs135518423	PY	milk protein yield	Genome	27760518	Mendelian	SNP	norwegian red
BCS	6	87097860	Animal QTLdb	Milk	87014631	87014635	Association	137693	Milk protein yield	rs133180588	PY	milk protein yield	Genome	27760518	Mendelian	SNP	norwegian red
BCS	6	87097860	Animal QTLdb	Milk	87015768	87015772	Association	137694	Milk protein yield	rs134732701	PY	milk protein yield	Genome	27760518	Mendelian	SNP	norwegian red
BCS	6	87097860	Animal QTLdb	Milk	87017767	87017771	QTL	156678	Milk protein yield	rs110271793,rs876591925,rs876405175	PY	milk protein yield	Genome	29751743	Mendelian	SNP	holstein
BCS	6	87097860	Animal QTLdb	Health	87019466	87019470	Association	179524	Ketosis	rs110347054	KETO	Mendelian	Genome-wise	31311492	-	Significant	holstein
BCS	6	87097860	Animal QTLdb	Health	87019466	87019470	Association	179650	Ketosis	rs110347054	KETO	Mendelian	Genome-wise	31311492	-	Significant	holstein
BCS	6	87097860	Animal QTLdb	Health	87021330	87021334	Association	179573	Ketosis	rs43338581	KETO	Mendelian	Genome-wise	31311492	-	Significant	holstein
BCS	6	87097860	Animal QTLdb	Health	87021330	87021334	Association	179932	Ketosis	rs43338581	KETO	Mendelian	Genome-wise	31311492	-	Significant	holstein
BCS	6	87097860	Animal QTLdb	Milk	87032312	87032316	Association	137662	Milk protein yield	rs136800576	PY	milk protein yield	Genome	27760518	Mendelian	SNP	norwegian red
BCS	6	87097860	Animal QTLdb	Milk	87033140	87033144	QTL	238619	Milk phosphorus content	rs134776019,rs110121930,rs110192793	MPH	Genome	SNP	33824377	Genome-wise	-	Montbliarde
BCS	6	87097860	Animal QTLdb	Milk	87037188	87037192	Association	137597	Milk yield	rs134653104	MY	Genome	SNP	27760518	Chromosome-wise	Mendelian	norwegian red
BCS	6	87097860	Animal QTLdb	Milk	87037188	87037192	Association	137647	Milk protein yield	rs134653104	PY	milk protein yield	Genome	27760518	Mendelian	SNP	norwegian red
BCS	6	87097860	Animal QTLdb	Health	87046531	87046535	Association	179549	Ketosis	rs134749426	KETO	Mendelian	Genome-wise	31311492	-	Significant	holstein
BCS	6	87097860	Animal QTLdb	Milk	87048690	111495252	QTL	3742	Milk fat yield	BMS511,BM2320	FY	Linkage	Microsatellites	11167525	-	-	total milk fat amount
BCS	6	87097860	Animal QTLdb	Production	87057595	87057599	Association	122717	Length of productive life	rs111021490	PL	SNP	Mendelian	27889128	Significant	Genome-wise	holstein
BCS	6	87097860	Animal QTLdb	Production	87057595	87057599	Association	123455	Length of productive life	rs111021490	PL	SNP	Mendelian	27889128	Significant	Genome-wise	holstein
BCS	6	87097860	Animal QTLdb	Production	87059347	87059351	Association	123456	Length of productive life	rs109489135	PL	SNP	Mendelian	27889128	Significant	Genome-wise	holstein
BCS	6	87097860	Animal QTLdb	Production	87059347	87059351	Association	122718	Length of productive life	rs109489135	PL	SNP	Mendelian	27889128	Significant	Genome-wise	holstein
BCS	6	87097860	Animal QTLdb	Milk	87059347	87059351	Association	112470	Milk kappa-casein percentage	rs109489135	MKCASP	milk kappa-casein percentage	Genome	27485317	Mendelian	SNP	holstein
BCS	6	87097860	Animal QTLdb	Production	87060247	87060251	Association	122719	Length of productive life	rs110371122	PL	SNP	Mendelian	27889128	Significant	Genome-wise	holstein
BCS	6	87097860	Animal QTLdb	Health	87060247	87060251	Association	137493	Clinical mastitis	rs110371122	CM	SNP	Mendelian	27760518	Significant	Chromosome-wise	norwegian red
BCS	6	87097860	Animal QTLdb	Milk	87060247	87060251	Association	137658	Milk protein yield	rs110371122	PY	milk protein yield	Genome	27760518	Mendelian	SNP	norwegian red
BCS	6	87097860	Animal QTLdb	Production	87060247	87060251	Association	123457	Length of productive life	rs110371122	PL	SNP	Mendelian	27889128	Significant	Genome-wise	holstein
BCS	6	87097860	Animal QTLdb	Health	87060247	87060251	Association	179527	Ketosis	rs110371122	KETO	Mendelian	Genome-wise	31311492	-	Significant	holstein
BCS	6	87097860	Animal QTLdb	Health	87060247	87060251	Association	179653	Ketosis	rs110371122	KETO	Mendelian	Genome-wise	31311492	-	Significant	holstein
BCS	6	87097860	Animal QTLdb	Health	87068807	87068811	Association	179609	Ketosis	rs109452259	KETO	Mendelian	Genome-wise	31311492	-	Significant	holstein
BCS	6	87097860	Animal QTLdb	Health	87068807	87068811	Association	179507	Ketosis	rs109452259	KETO	Mendelian	Genome-wise	31311492	-	Significant	holstein
BCS	6	87097860	Animal QTLdb	Milk	87068807	87068811	Association	175445	Milk protein yield	rs109452259	PY	milk protein yield	Genome	31139206	Mendelian	SNP	holstein
BCS	6	87097860	Animal QTLdb	Milk	87068807	87068811	Association	175908	Milk fat yield	rs109452259	FY	milk fat yield	Genome	31139206	Mendelian	SNP	holstein
BCS	6	87097860	Animal QTLdb	Milk	87068807	87068811	Association	175999	Milk yield	rs109452259	MY	Genome	SNP	31139206	Genome-wise	Mendelian	holstein
BCS	6	87097860	Animal QTLdb	Health	87068807	87068811	Association	175723	Somatic cell score	rs109452259	SCS	milk somatic cell score	Genome	31139206	Mendelian	SNP	holstein
BCS	6	87097860	Animal QTLdb	Reproduction	87068807	87068811	Association	176396	Conception rate	rs109452259	CONCRATE	SNP	Mendelian	31139206	Significant	Genome-wise	holstein
BCS	6	87097860	Animal QTLdb	Milk	87068807	87068811	Association	174467	Milk yield	rs109452259	MY	Genome	SNP	31139206	Genome-wise	Mendelian	holstein
BCS	6	87097860	Animal QTLdb	Milk	87068807	87068811	Association	174114	Milk fat yield	rs109452259	FY	milk fat yield	Genome	31139206	Mendelian	SNP	holstein
BCS	6	87097860	Animal QTLdb	Reproduction	87068807	87068811	Association	173420	Daughter pregnancy rate	rs109452259	DPR	SNP	Mendelian	31139206	Significant	Genome-wise	holstein
BCS	6	87097860	Animal QTLdb	Production	87068807	87068811	Association	123401	Length of productive life	rs109452259	PL	SNP	Mendelian	27889128	Significant	Genome-wise	holstein
BCS	6	87097860	Animal QTLdb	Production	87068807	87068811	Association	122696	Length of productive life	rs109452259	PL	SNP	Mendelian	27889128	Significant	Genome-wise	holstein
BCS	6	87097860	Animal QTLdb	Production	87068807	87068811	Association	123189	Length of productive life	rs109452259	PL	SNP	Mendelian	27889128	Significant	Genome-wise	holstein
BCS	6	87097860	Animal QTLdb	Health	87068807	87068811	Association	137436	Clinical mastitis	rs109452259	CM	SNP	Mendelian	27760518	Significant	Chromosome-wise	norwegian red
BCS	6	87097860	Animal QTLdb	Health	87068807	87068811	Association	137540	Clinical mastitis	rs109452259	CM	SNP	Mendelian	27760518	Significant	Chromosome-wise	norwegian red
BCS	6	87097860	Animal QTLdb	Milk	87068807	87068811	Association	137586	Milk yield	rs109452259	MY	Genome	SNP	27760518	Chromosome-wise	Mendelian	norwegian red
BCS	6	87097860	Animal QTLdb	Milk	87068807	87068811	Association	137601	Milk protein yield	rs109452259	PY	milk protein yield	Genome	27760518	Mendelian	SNP	norwegian red
BCS	6	87097860	Animal QTLdb	Milk	87068807	87068811	Association	137777	Milk fat yield	rs109452259	FY	milk fat yield	Genome	27760518	Mendelian	SNP	norwegian red
BCS	6	87097860	Animal QTLdb	Health	87070484	87070488	Association	181855	Milk fever	rs110987026	MFEV	Mendelian	-	31931710	5.0E-3	Significant	holstein
BCS	6	87097860	Animal QTLdb	Health	87070484	87070488	Association	181856	Ketosis	rs110987026	KETO	Mendelian	-	31931710	2.1E-3	Significant	holstein
BCS	6	87097860	Animal QTLdb	Health	87070484	87070488	Association	181857	Clinical mastitis	rs110987026	CM	SNP	Mendelian	31931710	Significant	-	holstein
BCS	6	87097860	Animal QTLdb	Health	87072328	87072332	Association	179556	Ketosis	rs135736015	KETO	Mendelian	Genome-wise	31311492	-	Significant	holstein
BCS	6	87097860	Animal QTLdb	Health	87072328	87072332	Association	179792	Ketosis	rs135736015	KETO	Mendelian	Genome-wise	31311492	-	Significant	holstein
BCS	6	87097860	Animal QTLdb	Milk	87072328	87072332	Association	137778	Milk fat yield	rs135736015	FY	milk fat yield	Genome	27760518	Mendelian	SNP	norwegian red
BCS	6	87097860	Animal QTLdb	Health	87072328	87072332	Association	137437	Clinical mastitis	rs135736015	CM	SNP	Mendelian	27760518	Significant	Chromosome-wise	norwegian red
BCS	6	87097860	Animal QTLdb	Health	87072328	87072332	Association	137541	Clinical mastitis	rs135736015	CM	SNP	Mendelian	27760518	Significant	Chromosome-wise	norwegian red
BCS	6	87097860	Animal QTLdb	Milk	87072328	87072332	Association	137587	Milk yield	rs135736015	MY	Genome	SNP	27760518	Chromosome-wise	Mendelian	norwegian red
BCS	6	87097860	Animal QTLdb	Milk	87072328	87072332	Association	137602	Milk protein yield	rs135736015	PY	milk protein yield	Genome	27760518	Mendelian	SNP	norwegian red
BCS	6	87097860	Animal QTLdb	Production	87072328	87072332	Association	123402	Length of productive life	rs135736015	PL	SNP	Mendelian	27889128	Significant	Genome-wise	holstein
BCS	6	87097860	Animal QTLdb	Production	87072328	87072332	Association	123190	Length of productive life	rs135736015	PL	SNP	Mendelian	27889128	Significant	Genome-wise	holstein
BCS	6	87097860	Animal QTLdb	Production	87072328	87072332	Association	122697	Length of productive life	rs135736015	PL	SNP	Mendelian	27889128	Significant	Genome-wise	holstein
BCS	6	87097860	Animal QTLdb	Production	87076601	87076605	Association	122698	Length of productive life	rs132704853	PL	SNP	Mendelian	27889128	Significant	Genome-wise	holstein
BCS	6	87097860	Animal QTLdb	Production	87076601	87076605	Association	123191	Length of productive life	rs132704853	PL	SNP	Mendelian	27889128	Significant	Genome-wise	holstein
BCS	6	87097860	Animal QTLdb	Health	87076601	87076605	Association	137438	Clinical mastitis	rs132704853	CM	SNP	Mendelian	27760518	Significant	Chromosome-wise	norwegian red
BCS	6	87097860	Animal QTLdb	Health	87076601	87076605	Association	137542	Clinical mastitis	rs132704853	CM	SNP	Mendelian	27760518	Significant	Chromosome-wise	norwegian red
BCS	6	87097860	Animal QTLdb	Milk	87076601	87076605	Association	137588	Milk yield	rs132704853	MY	Genome	SNP	27760518	Chromosome-wise	Mendelian	norwegian red
BCS	6	87097860	Animal QTLdb	Milk	87076601	87076605	Association	137603	Milk protein yield	rs132704853	PY	milk protein yield	Genome	27760518	Mendelian	SNP	norwegian red
BCS	6	87097860	Animal QTLdb	Milk	87076601	87076605	Association	137779	Milk fat yield	rs132704853	FY	milk fat yield	Genome	27760518	Mendelian	SNP	norwegian red
BCS	6	87097860	Animal QTLdb	Production	87076601	87076605	Association	123403	Length of productive life	rs132704853	PL	SNP	Mendelian	27889128	Significant	Genome-wise	holstein
BCS	6	87097860	Animal QTLdb	Health	87076601	87076605	Association	179539	Ketosis	rs132704853	KETO	Mendelian	Genome-wise	31311492	-	Significant	holstein
BCS	6	87097860	Animal QTLdb	Health	87076601	87076605	Association	179697	Ketosis	rs132704853	KETO	Mendelian	Genome-wise	31311492	-	Significant	holstein
BCS	6	87097860	Animal QTLdb	Production	87078278	87078282	Association	123192	Length of productive life	rs133823594	PL	SNP	Mendelian	27889128	Significant	Genome-wise	holstein
BCS	6	87097860	Animal QTLdb	Milk	87078278	87078282	Association	137768	Milk fat yield	rs133823594	FY	milk fat yield	Genome	27760518	Mendelian	SNP	norwegian red
BCS	6	87097860	Animal QTLdb	Health	87078278	87078282	Association	137428	Clinical mastitis	rs133823594	CM	SNP	Mendelian	27760518	Significant	Chromosome-wise	norwegian red
BCS	6	87097860	Animal QTLdb	Health	87078278	87078282	Association	137534	Clinical mastitis	rs133823594	CM	SNP	Mendelian	27760518	Significant	Chromosome-wise	norwegian red
BCS	6	87097860	Animal QTLdb	Health	87078278	87078282	Association	137568	Clinical mastitis	rs133823594	CM	SNP	Mendelian	27760518	Significant	Chromosome-wise	norwegian red
BCS	6	87097860	Animal QTLdb	Milk	87078278	87078282	Association	137578	Milk yield	rs133823594	MY	Genome	SNP	27760518	Chromosome-wise	Mendelian	norwegian red
BCS	6	87097860	Animal QTLdb	Milk	87078278	87078282	Association	137607	Milk protein yield	rs133823594	PY	milk protein yield	Genome	27760518	Mendelian	SNP	norwegian red
BCS	6	87097860	Animal QTLdb	Milk	87078278	87078282	Association	117739	Milk unglycosylated kappa-casein percentage	rs133823594	MUGKCASP	Mendelian	Experiment-wise	27485317	0.0012	Significant	holstein
BCS	6	87097860	Animal QTLdb	Milk	87078278	87078282	Association	116623	Milk glycosylated kappa-casein percentage	rs133823594	MGKCASP	Mendelian	Experiment-wise	27485317	0.0799	Suggestive	holstein
BCS	6	87097860	Animal QTLdb	Milk	87078278	87078282	Association	109926	Milk kappa-casein percentage	rs133823594	MKCASP	milk kappa-casein percentage	Genome	27485317	Mendelian	SNP	holstein
BCS	6	87097860	Animal QTLdb	Milk	87083395	87083399	Association	109927	Milk kappa-casein percentage	rs43338598	MKCASP	milk kappa-casein percentage	Genome	27485317	Mendelian	SNP	holstein
BCS	6	87097860	Animal QTLdb	Milk	87083395	87083399	Association	116624	Milk glycosylated kappa-casein percentage	rs43338598	MGKCASP	Mendelian	Experiment-wise	27485317	0.0799	Suggestive	holstein
BCS	6	87097860	Animal QTLdb	Milk	87083395	87083399	Association	117740	Milk unglycosylated kappa-casein percentage	rs43338598	MUGKCASP	Mendelian	Experiment-wise	27485317	0.0012	Significant	holstein
BCS	6	87097860	Animal QTLdb	Health	87083395	87083399	Association	137429	Clinical mastitis	rs43338598	CM	SNP	Mendelian	27760518	Significant	Chromosome-wise	norwegian red
BCS	6	87097860	Animal QTLdb	Health	87083395	87083399	Association	137535	Clinical mastitis	rs43338598	CM	SNP	Mendelian	27760518	Significant	Chromosome-wise	norwegian red
BCS	6	87097860	Animal QTLdb	Health	87083395	87083399	Association	137569	Clinical mastitis	rs43338598	CM	SNP	Mendelian	27760518	Significant	Chromosome-wise	norwegian red
BCS	6	87097860	Animal QTLdb	Milk	87083395	87083399	Association	137579	Milk yield	rs43338598	MY	Genome	SNP	27760518	Chromosome-wise	Mendelian	norwegian red
BCS	6	87097860	Animal QTLdb	Milk	87083395	87083399	Association	137608	Milk protein yield	rs43338598	PY	milk protein yield	Genome	27760518	Mendelian	SNP	norwegian red
BCS	6	87097860	Animal QTLdb	Milk	87083395	87083399	Association	137769	Milk fat yield	rs43338598	FY	milk fat yield	Genome	27760518	Mendelian	SNP	norwegian red
BCS	6	87097860	Animal QTLdb	Production	87083395	87083399	Association	123193	Length of productive life	rs43338598	PL	SNP	Mendelian	27889128	Significant	Genome-wise	holstein
BCS	6	87097860	Animal QTLdb	Production	87084522	87084526	Association	123194	Length of productive life	rs110152546	PL	SNP	Mendelian	27889128	Significant	Genome-wise	holstein
BCS	6	87097860	Animal QTLdb	Milk	87084522	87084526	Association	137770	Milk fat yield	rs110152546	FY	milk fat yield	Genome	27760518	Mendelian	SNP	norwegian red
BCS	6	87097860	Animal QTLdb	Health	87084522	87084526	Association	137430	Clinical mastitis	rs110152546	CM	SNP	Mendelian	27760518	Significant	Chromosome-wise	norwegian red
BCS	6	87097860	Animal QTLdb	Health	87084522	87084526	Association	137536	Clinical mastitis	rs110152546	CM	SNP	Mendelian	27760518	Significant	Chromosome-wise	norwegian red
BCS	6	87097860	Animal QTLdb	Health	87084522	87084526	Association	137570	Clinical mastitis	rs110152546	CM	SNP	Mendelian	27760518	Significant	Chromosome-wise	norwegian red
BCS	6	87097860	Animal QTLdb	Milk	87084522	87084526	Association	137580	Milk yield	rs110152546	MY	Genome	SNP	27760518	Chromosome-wise	Mendelian	norwegian red
BCS	6	87097860	Animal QTLdb	Milk	87084522	87084526	Association	137609	Milk protein yield	rs110152546	PY	milk protein yield	Genome	27760518	Mendelian	SNP	norwegian red
BCS	6	87097860	Animal QTLdb	Milk	87084522	87084526	Association	117741	Milk unglycosylated kappa-casein percentage	rs110152546	MUGKCASP	Mendelian	Experiment-wise	27485317	0.0012	Significant	holstein
BCS	6	87097860	Animal QTLdb	Milk	87084522	87084526	Association	116625	Milk glycosylated kappa-casein percentage	rs110152546	MGKCASP	Mendelian	Experiment-wise	27485317	0.0799	Suggestive	holstein
BCS	6	87097860	Animal QTLdb	Milk	87084522	87084526	Association	109928	Milk kappa-casein percentage	rs110152546	MKCASP	milk kappa-casein percentage	Genome	27485317	Mendelian	SNP	holstein
BCS	6	87097860	Animal QTLdb	Health	87085922	87085926	Association	137439	Clinical mastitis	rs137396952	CM	SNP	Mendelian	27760518	Significant	Chromosome-wise	norwegian red
BCS	6	87097860	Animal QTLdb	Health	87085922	87085926	Association	137543	Clinical mastitis	rs137396952	CM	SNP	Mendelian	27760518	Significant	Chromosome-wise	norwegian red
BCS	6	87097860	Animal QTLdb	Milk	87085922	87085926	Association	137589	Milk yield	rs137396952	MY	Genome	SNP	27760518	Chromosome-wise	Mendelian	norwegian red
BCS	6	87097860	Animal QTLdb	Milk	87085922	87085926	Association	137604	Milk protein yield	rs137396952	PY	milk protein yield	Genome	27760518	Mendelian	SNP	norwegian red
BCS	6	87097860	Animal QTLdb	Milk	87085922	87085926	Association	137780	Milk fat yield	rs137396952	FY	milk fat yield	Genome	27760518	Mendelian	SNP	norwegian red
BCS	6	87097860	Animal QTLdb	Production	87085922	87085926	Association	123195	Length of productive life	rs137396952	PL	SNP	Mendelian	27889128	Significant	Genome-wise	holstein
BCS	6	87097860	Animal QTLdb	Production	87085922	87085926	Association	123404	Length of productive life	rs137396952	PL	SNP	Mendelian	27889128	Significant	Genome-wise	holstein
BCS	6	87097860	Animal QTLdb	Production	87085922	87085926	Association	122699	Length of productive life	rs137396952	PL	SNP	Mendelian	27889128	Significant	Genome-wise	holstein
BCS	6	87097860	Animal QTLdb	Health	87085922	87085926	Association	179562	Ketosis	rs137396952	KETO	Mendelian	Genome-wise	31311492	-	Significant	holstein
BCS	6	87097860	Animal QTLdb	Health	87085922	87085926	Association	179844	Ketosis	rs137396952	KETO	Mendelian	Genome-wise	31311492	-	Significant	holstein
BCS	6	87097860	Animal QTLdb	Milk	87087703	87087707	Association	137771	Milk fat yield	rs133145570	FY	milk fat yield	Genome	27760518	Mendelian	SNP	norwegian red
BCS	6	87097860	Animal QTLdb	Health	87087703	87087707	Association	137431	Clinical mastitis	rs133145570	CM	SNP	Mendelian	27760518	Significant	Chromosome-wise	norwegian red
BCS	6	87097860	Animal QTLdb	Health	87087703	87087707	Association	137537	Clinical mastitis	rs133145570	CM	SNP	Mendelian	27760518	Significant	Chromosome-wise	norwegian red
BCS	6	87097860	Animal QTLdb	Health	87087703	87087707	Association	137571	Clinical mastitis	rs133145570	CM	SNP	Mendelian	27760518	Significant	Chromosome-wise	norwegian red
BCS	6	87097860	Animal QTLdb	Milk	87087703	87087707	Association	137581	Milk yield	rs133145570	MY	Genome	SNP	27760518	Chromosome-wise	Mendelian	norwegian red
BCS	6	87097860	Animal QTLdb	Milk	87087703	87087707	Association	137610	Milk protein yield	rs133145570	PY	milk protein yield	Genome	27760518	Mendelian	SNP	norwegian red
BCS	6	87097860	Animal QTLdb	Production	87087703	87087707	Association	123196	Length of productive life	rs133145570	PL	SNP	Mendelian	27889128	Significant	Genome-wise	holstein
BCS	6	87097860	Animal QTLdb	Production	87090738	87090742	Association	123197	Length of productive life	rs108988814	PL	SNP	Mendelian	27889128	Significant	Genome-wise	holstein
BCS	6	87097860	Animal QTLdb	Health	87090738	87090742	Association	137432	Clinical mastitis	rs108988814	CM	SNP	Mendelian	27760518	Significant	Chromosome-wise	norwegian red
BCS	6	87097860	Animal QTLdb	Health	87090738	87090742	Association	137538	Clinical mastitis	rs108988814	CM	SNP	Mendelian	27760518	Significant	Chromosome-wise	norwegian red
BCS	6	87097860	Animal QTLdb	Health	87090738	87090742	Association	137572	Clinical mastitis	rs108988814	CM	SNP	Mendelian	27760518	Significant	Chromosome-wise	norwegian red
BCS	6	87097860	Animal QTLdb	Milk	87090738	87090742	Association	137582	Milk yield	rs108988814	MY	Genome	SNP	27760518	Chromosome-wise	Mendelian	norwegian red
BCS	6	87097860	Animal QTLdb	Milk	87090738	87090742	Association	137611	Milk protein yield	rs108988814	PY	milk protein yield	Genome	27760518	Mendelian	SNP	norwegian red
BCS	6	87097860	Animal QTLdb	Milk	87090738	87090742	Association	137772	Milk fat yield	rs108988814	FY	milk fat yield	Genome	27760518	Mendelian	SNP	norwegian red
BCS	6	87097860	Animal QTLdb	Milk	87090738	87090742	Association	163940	Milk yield	rs108988814	MY	Genome	SNP	25084281	-	-	holstein
BCS	6	87097860	Animal QTLdb	Health	87090738	87090742	Association	25255	Clinical mastitis	rs108988814	CM	SNP	Mendelian	23647142	Significant	Comparison-wise	holstein
BCS	6	87097860	Animal QTLdb	Health	87090738	87090742	Association	179583	Ketosis	rs108988814	KETO	Mendelian	Genome-wise	31311492	-	Significant	holstein
BCS	6	87097860	Animal QTLdb	Milk	87090738	87090742	Association	177366	Milk lactose yield	rs108988814	LACTYD	Genome	SNP	31447150	Comparison-wise	Mendelian	Fleckvieh
BCS	6	87097860	Animal QTLdb	Reproduction	87090738	87090742	Association	173421	Daughter pregnancy rate	rs108988814	DPR	SNP	Mendelian	31139206	Significant	Genome-wise	holstein
BCS	6	87097860	Animal QTLdb	Milk	87090738	87090742	Association	174468	Milk yield	rs108988814	MY	Genome	SNP	31139206	Genome-wise	Mendelian	holstein
BCS	6	87097860	Animal QTLdb	Reproduction	87090738	87090742	Association	176397	Conception rate	rs108988814	CONCRATE	SNP	Mendelian	31139206	Significant	Genome-wise	holstein
BCS	6	87097860	Animal QTLdb	Health	87090738	87090742	Association	175724	Somatic cell score	rs108988814	SCS	milk somatic cell score	Genome	31139206	Mendelian	SNP	holstein
BCS	6	87097860	Animal QTLdb	Milk	87090738	87090742	Association	175446	Milk protein yield	rs108988814	PY	milk protein yield	Genome	31139206	Mendelian	SNP	holstein
BCS	6	87097860	Animal QTLdb	Milk	87090738	87090742	Association	109929	Milk kappa-casein percentage	rs108988814	MKCASP	milk kappa-casein percentage	Genome	27485317	Mendelian	SNP	holstein
BCS	6	87097860	Animal QTLdb	Milk	87090738	87090742	Association	116626	Milk glycosylated kappa-casein percentage	rs108988814	MGKCASP	Mendelian	Experiment-wise	27485317	0.0799	Suggestive	holstein
BCS	6	87097860	Animal QTLdb	Milk	87090738	87090742	Association	117742	Milk unglycosylated kappa-casein percentage	rs108988814	MUGKCASP	Mendelian	Experiment-wise	27485317	0.0012	Significant	holstein
BCS	6	87097860	Animal QTLdb	Exterior	87090738	87090742	QTL	220930	Sole ulcer	rs385342252,rs108988814,rs110392219	SULC	Experiment-wise	Significant	31056323	-	>1000	holstein
BCS	6	87097860	Animal QTLdb	Reproduction	87090738	87090742	Association	42274	Calving ease (maternal)	rs108988814	CALEASE	SNP	Mendelian	21831322	Significant	Genome-wise	holstein
BCS	6	87097860	Animal QTLdb	Exterior	87090738	87090742	Association	42275	Foot angle	rs108988814	FANG	SNP	Mendelian	21831322	Significant	Genome-wise	holstein
BCS	6	87097860	Animal QTLdb	Exterior	87090738	87090742	Association	42276	Feet and leg conformation	rs108988814	FTLEG	SNP	Mendelian	21831322	Significant	Genome-wise	holstein
BCS	6	87097860	Animal QTLdb	Production	87090738	87090742	Association	42277	PTA type	rs108988814	PTAT	SNP	Mendelian	21831322	Significant	Genome-wise	holstein
BCS	6	87097860	Animal QTLdb	Exterior	87090738	87090742	Association	42278	Udder attachment	rs108988814	UA	SNP	Mendelian	21831322	Significant	Genome-wise	holstein
BCS	6	87097860	Animal QTLdb	Milk	87090738	87090742	Association	42279	Milk fat yield	rs108988814	FY	milk fat yield	Genome	21831322	Mendelian	SNP	holstein
BCS	6	87097860	Animal QTLdb	Production	87090738	87090742	Association	42280	Net merit	rs108988814	NM	Mendelian	Genome-wise	21831322	<0.05	Significant	holstein
BCS	6	87097860	Animal QTLdb	Production	87090738	87090742	Association	42281	Length of productive life	rs108988814	PL	SNP	Mendelian	21831322	Significant	Genome-wise	holstein
BCS	6	87097860	Animal QTLdb	Milk	87090738	87090742	Association	42282	Milk protein percentage	rs108988814	PP	milk protein percentage	Genome	21831322	Mendelian	SNP	holstein
BCS	6	87097860	Animal QTLdb	Milk	87090738	87090742	Association	42283	Milk protein yield	rs108988814	PY	milk protein yield	Genome	21831322	Mendelian	SNP	holstein
BCS	6	87097860	Animal QTLdb	Exterior	87090738	87090742	Association	42284	Rear leg placement - rear view	rs108988814	RLEGR	SNP	Mendelian	21831322	Significant	Genome-wise	holstein
BCS	6	87097860	Animal QTLdb	Exterior	87090738	87090742	Association	42285	Rear leg placement - side view	rs108988814	RLEGS	SNP	Mendelian	21831322	Significant	Genome-wise	holstein
BCS	6	87097860	Animal QTLdb	Production	87090738	87090742	Association	42286	Rump width	rs108988814	RUMWD	SNP	Mendelian	21831322	Significant	Genome-wise	holstein
BCS	6	87097860	Animal QTLdb	Reproduction	87090738	87090742	Association	42287	Calving ease	rs108988814	CALEASE	SNP	Mendelian	21831322	Significant	Genome-wise	holstein
BCS	6	87097860	Animal QTLdb	Health	87090738	87090742	Association	42288	Somatic cell score	rs108988814	SCS	milk somatic cell score	Genome	21831322	Mendelian	SNP	holstein
BCS	6	87097860	Animal QTLdb	Reproduction	87090738	87090742	Association	42289	Stillbirth	rs108988814	SB	SNP	Mendelian	21831322	Significant	Genome-wise	holstein
BCS	6	87097860	Animal QTLdb	Exterior	87090738	87090742	Association	42290	Strength	rs108988814	STR	SNP	Mendelian	21831322	Significant	Genome-wise	holstein
BCS	6	87097860	Animal QTLdb	Exterior	87090738	87090742	Association	42291	Udder depth	rs108988814	UDPTH	SNP	Mendelian	21831322	Significant	Genome-wise	holstein
BCS	6	87097860	Animal QTLdb	Milk	87093183	87093187	Association	137773	Milk fat yield	rs42768135	FY	milk fat yield	Genome	27760518	Mendelian	SNP	norwegian red
BCS	6	87097860	Animal QTLdb	Health	87093183	87093187	Association	137433	Clinical mastitis	rs42768135	CM	SNP	Mendelian	27760518	Significant	Chromosome-wise	norwegian red
BCS	6	87097860	Animal QTLdb	Health	87093183	87093187	Association	137539	Clinical mastitis	rs42768135	CM	SNP	Mendelian	27760518	Significant	Chromosome-wise	norwegian red
BCS	6	87097860	Animal QTLdb	Health	87093183	87093187	Association	137573	Clinical mastitis	rs42768135	CM	SNP	Mendelian	27760518	Significant	Chromosome-wise	norwegian red
BCS	6	87097860	Animal QTLdb	Milk	87093183	87093187	Association	137583	Milk yield	rs42768135	MY	Genome	SNP	27760518	Chromosome-wise	Mendelian	norwegian red
BCS	6	87097860	Animal QTLdb	Milk	87093183	87093187	Association	137612	Milk protein yield	rs42768135	PY	milk protein yield	Genome	27760518	Mendelian	SNP	norwegian red
BCS	6	87097860	Animal QTLdb	Production	87093183	87093187	Association	123198	Length of productive life	rs42768135	PL	SNP	Mendelian	27889128	Significant	Genome-wise	holstein
BCS	6	87097860	Animal QTLdb	Milk	87093183	87093187	Association	117743	Milk unglycosylated kappa-casein percentage	rs42768135	MUGKCASP	Mendelian	Experiment-wise	27485317	0.0012	Significant	holstein
BCS	6	87097860	Animal QTLdb	Milk	87093183	87093187	Association	116627	Milk glycosylated kappa-casein percentage	rs42768135	MGKCASP	Mendelian	Experiment-wise	27485317	0.0799	Suggestive	holstein
BCS	6	87097860	Animal QTLdb	Milk	87093183	87093187	Association	109930	Milk kappa-casein percentage	rs42768135	MKCASP	milk kappa-casein percentage	Genome	27485317	Mendelian	SNP	holstein
BCS	6	87097860	Animal QTLdb	Production	87093944	87093948	Association	123199	Length of productive life	rs42768145	PL	SNP	Mendelian	27889128	Significant	Genome-wise	holstein
BCS	6	87097860	Animal QTLdb	Health	87093944	87093948	Association	137434	Clinical mastitis	rs42768145	CM	SNP	Mendelian	27760518	Significant	Chromosome-wise	norwegian red
BCS	6	87097860	Animal QTLdb	Health	87093944	87093948	Association	137529	Clinical mastitis	rs42768145	CM	SNP	Mendelian	27760518	Significant	Chromosome-wise	norwegian red
BCS	6	87097860	Animal QTLdb	Health	87093944	87093948	Association	137553	Clinical mastitis	rs42768145	CM	SNP	Mendelian	27760518	Significant	Chromosome-wise	norwegian red
BCS	6	87097860	Animal QTLdb	Milk	87093944	87093948	Association	137584	Milk yield	rs42768145	MY	Genome	SNP	27760518	Chromosome-wise	Mendelian	norwegian red
BCS	6	87097860	Animal QTLdb	Milk	87093944	87093948	Association	137605	Milk protein yield	rs42768145	PY	milk protein yield	Genome	27760518	Mendelian	SNP	norwegian red
BCS	6	87097860	Animal QTLdb	Milk	87093944	87093948	Association	137774	Milk fat yield	rs42768145	FY	milk fat yield	Genome	27760518	Mendelian	SNP	norwegian red
BCS	6	87097860	Animal QTLdb	Milk	87097858	87097862	Association	137776	Milk fat yield	rs134055603	FY	milk fat yield	Genome	27760518	Mendelian	SNP	norwegian red
BCS	6	87097860	Animal QTLdb	Health	87097858	87097862	Association	137440	Clinical mastitis	rs134055603	CM	SNP	Mendelian	27760518	Significant	Chromosome-wise	norwegian red
BCS	6	87097860	Animal QTLdb	Health	87097858	87097862	Association	137533	Clinical mastitis	rs134055603	CM	SNP	Mendelian	27760518	Significant	Chromosome-wise	norwegian red
BCS	6	87097860	Animal QTLdb	Milk	87097858	87097862	Association	137590	Milk yield	rs134055603	MY	Genome	SNP	27760518	Chromosome-wise	Mendelian	norwegian red
BCS	6	87097860	Animal QTLdb	Milk	87097858	87097862	Association	137600	Milk protein yield	rs134055603	PY	milk protein yield	Genome	27760518	Mendelian	SNP	norwegian red
BCS	6	87097860	Animal QTLdb	Production	87097858	87097862	Association	122700	Length of productive life	rs134055603	PL	SNP	Mendelian	27889128	Significant	Genome-wise	holstein
BCS	6	87097860	Animal QTLdb	Production	87097858	87097862	Association	123182	Length of productive life	rs134055603	PL	SNP	Mendelian	27889128	Significant	Genome-wise	holstein
BCS	6	87097860	Animal QTLdb	Production	87097858	87097862	Association	123405	Length of productive life	rs134055603	PL	SNP	Mendelian	27889128	Significant	Genome-wise	holstein
BCS	6	87097860	Animal QTLdb	Health	87097858	87097862	Association	179547	Ketosis	rs134055603	KETO	Mendelian	Genome-wise	31311492	-	Significant	holstein
BCS	6	87097860	Animal QTLdb	Health	87097858	87097862	Association	179743	Ketosis	rs134055603	KETO	Mendelian	Genome-wise	31311492	-	Significant	holstein
BCS	6	87097860	Animal QTLdb	Production	87102418	87102422	Association	189499	Metabolic body weight	rs381365350	MBW	SNP	Mendelian	31931702	Significant	Genome-wise	charolais,gelbvieh,hereford,limousin,simmental,Angus
BCS	6	87097860	Animal QTLdb	Milk	87102738	87102742	Association	240672	Milk yield	rs135980787	MY	Genome	SNP	34828436	Significant	Chromosome-wise	holstein
BCS	6	87097860	Animal QTLdb	Health	87104185	87104189	Association	137446	Clinical mastitis	rs134668940	CM	SNP	Mendelian	27760518	Significant	Chromosome-wise	norwegian red
BCS	6	87097860	Animal QTLdb	Health	87104185	87104189	Association	137574	Clinical mastitis	rs134668940	CM	SNP	Mendelian	27760518	Significant	Chromosome-wise	norwegian red
BCS	6	87097860	Animal QTLdb	Milk	87104185	87104189	Association	137593	Milk yield	rs134668940	MY	Genome	SNP	27760518	Chromosome-wise	Mendelian	norwegian red
BCS	6	87097860	Animal QTLdb	Milk	87104185	87104189	Association	137644	Milk protein yield	rs134668940	PY	milk protein yield	Genome	27760518	Mendelian	SNP	norwegian red
BCS	6	87097860	Animal QTLdb	Milk	87104185	87104189	Association	109904	Milk kappa-casein percentage	rs134668940	MKCASP	milk kappa-casein percentage	Genome	27485317	Mendelian	SNP	holstein
BCS	6	87097860	Animal QTLdb	Milk	87104185	87104189	Association	117641	Milk unglycosylated kappa-casein percentage	rs134668940	MUGKCASP	Mendelian	Experiment-wise	27485317	0.0005	Significant	holstein
BCS	6	87097860	Animal QTLdb	Milk	87111826	87111830	Association	117321	Milk unglycosylated kappa-casein percentage	rs42767489	MUGKCASP	Mendelian	Experiment-wise	27485317	5.83E-06	Significant	holstein
BCS	6	87097860	Animal QTLdb	Milk	87111826	87111830	Association	109531	Milk kappa-casein percentage	rs42767489	MKCASP	milk kappa-casein percentage	Genome	27485317	Mendelian	SNP	holstein
BCS	6	87097860	Animal QTLdb	Milk	87111826	87111830	Association	114958	Milk glycosylated kappa-casein percentage	rs42767489	MGKCASP	Mendelian	Experiment-wise	27485317	0.0018	Significant	holstein
BCS	6	87097860	Animal QTLdb	Health	87111826	87111830	Association	137443	Clinical mastitis	rs42767489	CM	SNP	Mendelian	27760518	Significant	Chromosome-wise	norwegian red
BCS	6	87097860	Animal QTLdb	Health	87111826	87111830	Association	137550	Clinical mastitis	rs42767489	CM	SNP	Mendelian	27760518	Significant	Chromosome-wise	norwegian red
BCS	6	87097860	Animal QTLdb	Milk	87111826	87111830	Association	137596	Milk yield	rs42767489	MY	Genome	SNP	27760518	Chromosome-wise	Mendelian	norwegian red
BCS	6	87097860	Animal QTLdb	Milk	87111826	87111830	Association	137642	Milk protein yield	rs42767489	PY	milk protein yield	Genome	27760518	Mendelian	SNP	norwegian red
BCS	6	87097860	Animal QTLdb	Milk	87111826	87111830	Association	119988	Milk phosphorylated alpha-S2-casein percentage	rs42767489	MPAS2CP	Mendelian	Experiment-wise	27485317	0.0027	Significant	holstein
BCS	6	87097860	Animal QTLdb	Milk	87111826	87111830	Association	119595	Milk alpha-S2-casein percentage	rs42767489	MAS2CP	Genome	SNP	27485317	Experiment-wise	Mendelian	holstein
BCS	6	87097860	Animal QTLdb	Milk	87113118	87113122	Association	168281	Milk protein yield	rs385037883	PY	milk protein yield	Genome	30696404	Mendelian	SNP	holstein
BCS	6	87097860	Animal QTLdb	Milk	87113118	87113122	Association	168312	Milk yield	rs385037883	MY	Genome	SNP	30696404	Experiment-wise	Mendelian	holstein
BCS	6	87097860	Animal QTLdb	Milk	87113118	87113122	QTL	156709	Milk yield	rs110484192,rs385037883,rs385037883	MY	Genome	SNP	29751743	Genome-wise	Mendelian	holstein
BCS	6	87097860	Animal QTLdb	Milk	87115213	87115217	Association	120048	Milk phosphorylated alpha-S2-casein percentage	rs42767482	MPAS2CP	Mendelian	Experiment-wise	27485317	0.0270	Significant	holstein
BCS	6	87097860	Animal QTLdb	Milk	87115213	87115217	Association	119658	Milk alpha-S2-casein percentage	rs42767482	MAS2CP	Genome	SNP	27485317	Experiment-wise	Mendelian	holstein
BCS	6	87097860	Animal QTLdb	Health	87115213	87115217	Association	137447	Clinical mastitis	rs42767482	CM	SNP	Mendelian	27760518	Significant	Chromosome-wise	norwegian red
BCS	6	87097860	Animal QTLdb	Health	87115213	87115217	Association	137555	Clinical mastitis	rs42767482	CM	SNP	Mendelian	27760518	Significant	Chromosome-wise	norwegian red
BCS	6	87097860	Animal QTLdb	Milk	87115213	87115217	Association	137710	Milk protein yield	rs42767482	PY	milk protein yield	Genome	27760518	Mendelian	SNP	norwegian red
BCS	6	87097860	Animal QTLdb	Milk	87115213	87115217	Association	114802	Milk glycosylated kappa-casein percentage	rs42767482	MGKCASP	Mendelian	Experiment-wise	27485317	0.0003	Significant	holstein
BCS	6	87097860	Animal QTLdb	Milk	87115213	87115217	Association	117345	Milk unglycosylated kappa-casein percentage	rs42767482	MUGKCASP	Mendelian	Experiment-wise	27485317	8.91E-06	Significant	holstein
BCS	6	87097860	Animal QTLdb	Milk	87115213	87115217	Association	109470	Milk kappa-casein percentage	rs42767482	MKCASP	milk kappa-casein percentage	Genome	27485317	Mendelian	SNP	holstein
BCS	6	87097860	Animal QTLdb	Health	87115911	87115915	Association	179555	Ketosis	rs135400996	KETO	Mendelian	Genome-wise	31311492	-	Significant	holstein
BCS	6	87097860	Animal QTLdb	Milk	87121128	87121132	Association	109471	Milk kappa-casein percentage	rs136486523	MKCASP	milk kappa-casein percentage	Genome	27485317	Mendelian	SNP	holstein
BCS	6	87097860	Animal QTLdb	Milk	87121128	87121132	Association	114803	Milk glycosylated kappa-casein percentage	rs136486523	MGKCASP	Mendelian	Experiment-wise	27485317	0.0003	Significant	holstein
BCS	6	87097860	Animal QTLdb	Milk	87121128	87121132	Association	117346	Milk unglycosylated kappa-casein percentage	rs136486523	MUGKCASP	Mendelian	Experiment-wise	27485317	8.91E-06	Significant	holstein
BCS	6	87097860	Animal QTLdb	Milk	87121128	87121132	Association	137711	Milk protein yield	rs136486523	PY	milk protein yield	Genome	27760518	Mendelian	SNP	norwegian red
BCS	6	87097860	Animal QTLdb	Health	87121128	87121132	Association	137448	Clinical mastitis	rs136486523	CM	SNP	Mendelian	27760518	Significant	Chromosome-wise	norwegian red
BCS	6	87097860	Animal QTLdb	Health	87121128	87121132	Association	137556	Clinical mastitis	rs136486523	CM	SNP	Mendelian	27760518	Significant	Chromosome-wise	norwegian red
BCS	6	87097860	Animal QTLdb	Milk	87121128	87121132	Association	119659	Milk alpha-S2-casein percentage	rs136486523	MAS2CP	Genome	SNP	27485317	Experiment-wise	Mendelian	holstein
BCS	6	87097860	Animal QTLdb	Milk	87121128	87121132	Association	120049	Milk phosphorylated alpha-S2-casein percentage	rs136486523	MPAS2CP	Mendelian	Experiment-wise	27485317	0.0270	Significant	holstein
BCS	6	87097860	Animal QTLdb	Milk	87125627	87125631	Association	120050	Milk phosphorylated alpha-S2-casein percentage	rs42767467	MPAS2CP	Mendelian	Experiment-wise	27485317	0.0270	Significant	holstein
BCS	6	87097860	Animal QTLdb	Milk	87125627	87125631	Association	119660	Milk alpha-S2-casein percentage	rs42767467	MAS2CP	Genome	SNP	27485317	Experiment-wise	Mendelian	holstein
BCS	6	87097860	Animal QTLdb	Health	87125627	87125631	Association	137449	Clinical mastitis	rs42767467	CM	SNP	Mendelian	27760518	Significant	Chromosome-wise	norwegian red
BCS	6	87097860	Animal QTLdb	Health	87125627	87125631	Association	137557	Clinical mastitis	rs42767467	CM	SNP	Mendelian	27760518	Significant	Chromosome-wise	norwegian red
BCS	6	87097860	Animal QTLdb	Milk	87125627	87125631	Association	137712	Milk protein yield	rs42767467	PY	milk protein yield	Genome	27760518	Mendelian	SNP	norwegian red
BCS	6	87097860	Animal QTLdb	Milk	87125627	87125631	Association	117347	Milk unglycosylated kappa-casein percentage	rs42767467	MUGKCASP	Mendelian	Experiment-wise	27485317	8.91E-06	Significant	holstein
BCS	6	87097860	Animal QTLdb	Milk	87125627	87125631	Association	109472	Milk kappa-casein percentage	rs42767467	MKCASP	milk kappa-casein percentage	Genome	27485317	Mendelian	SNP	holstein
BCS	6	87097860	Animal QTLdb	Milk	87125627	87125631	Association	114804	Milk glycosylated kappa-casein percentage	rs42767467	MGKCASP	Mendelian	Experiment-wise	27485317	0.0003	Significant	holstein
BCS	6	87097860	Animal QTLdb	Health	87127143	87127147	Association	238671	Clinical mastitis	rs208105492	CM	SIG of SEL	Chromosome-wise	34288907	<1E-5	Significant	holstein
BCS	6	87097860	Animal QTLdb	Exterior	87130862	87130866	Association	147068	Angularity	rs136287830	ANG	SNP	Mendelian	29115939	Significant	Genome-wise	holstein
BCS	6	87097860	Animal QTLdb	Milk	87130862	87130866	Association	137696	Milk protein yield	rs136287830	PY	milk protein yield	Genome	27760518	Mendelian	SNP	norwegian red
BCS	6	87097860	Animal QTLdb	Health	87130862	87130866	Association	137461	Clinical mastitis	rs136287830	CM	SNP	Mendelian	27760518	Significant	Chromosome-wise	norwegian red
BCS	6	87097860	Animal QTLdb	Production	87130862	87130866	Association	123458	Length of productive life	rs136287830	PL	SNP	Mendelian	27889128	Significant	Genome-wise	holstein
BCS	6	87097860	Animal QTLdb	Production	87130862	87130866	Association	123183	Length of productive life	rs136287830	PL	SNP	Mendelian	27889128	Significant	Genome-wise	holstein
BCS	6	87097860	Animal QTLdb	Production	87130862	87130866	Association	122701	Length of productive life	rs136287830	PL	SNP	Mendelian	27889128	Significant	Genome-wise	holstein
BCS	6	87097860	Animal QTLdb	Milk	87130862	87130866	Association	24992	Milk yield	rs136287830	MY	Genome	SNP	24456127	Comparison-wise	Mendelian	holstein,jersey
BCS	6	87097860	Animal QTLdb	Health	87134319	87134323	Association	181849	Clinical mastitis	rs384217042	CM	SNP	Mendelian	31931710	Significant	Comparison-wise	holstein
BCS	6	87097860	Animal QTLdb	Health	87135612	87135616	Association	137450	Clinical mastitis	rs110346098	CM	SNP	Mendelian	27760518	Significant	Chromosome-wise	norwegian red
BCS	6	87097860	Animal QTLdb	Health	87135612	87135616	Association	137558	Clinical mastitis	rs110346098	CM	SNP	Mendelian	27760518	Significant	Chromosome-wise	norwegian red
BCS	6	87097860	Animal QTLdb	Milk	87135612	87135616	Association	137713	Milk protein yield	rs110346098	PY	milk protein yield	Genome	27760518	Mendelian	SNP	norwegian red
BCS	6	87097860	Animal QTLdb	Milk	87135612	87135616	Association	119661	Milk alpha-S2-casein percentage	rs110346098	MAS2CP	Genome	SNP	27485317	Experiment-wise	Mendelian	holstein
BCS	6	87097860	Animal QTLdb	Milk	87135612	87135616	Association	120051	Milk phosphorylated alpha-S2-casein percentage	rs110346098	MPAS2CP	Mendelian	Experiment-wise	27485317	0.0270	Significant	holstein
BCS	6	87097860	Animal QTLdb	Milk	87135612	87135616	Association	114805	Milk glycosylated kappa-casein percentage	rs110346098	MGKCASP	Mendelian	Experiment-wise	27485317	0.0003	Significant	holstein
BCS	6	87097860	Animal QTLdb	Milk	87135612	87135616	Association	117348	Milk unglycosylated kappa-casein percentage	rs110346098	MUGKCASP	Mendelian	Experiment-wise	27485317	8.91E-06	Significant	holstein
BCS	6	87097860	Animal QTLdb	Milk	87135612	87135616	Association	109473	Milk kappa-casein percentage	rs110346098	MKCASP	milk kappa-casein percentage	Genome	27485317	Mendelian	SNP	holstein
BCS	6	87097860	Animal QTLdb	Milk	87136750	87136754	Association	109474	Milk kappa-casein percentage	rs109127879	MKCASP	milk kappa-casein percentage	Genome	27485317	Mendelian	SNP	holstein
BCS	6	87097860	Animal QTLdb	Milk	87136750	87136754	Association	114806	Milk glycosylated kappa-casein percentage	rs109127879	MGKCASP	Mendelian	Experiment-wise	27485317	0.0003	Significant	holstein
BCS	6	87097860	Animal QTLdb	Milk	87136750	87136754	Association	117349	Milk unglycosylated kappa-casein percentage	rs109127879	MUGKCASP	Mendelian	Experiment-wise	27485317	8.91E-06	Significant	holstein
BCS	6	87097860	Animal QTLdb	Milk	87136750	87136754	Association	120052	Milk phosphorylated alpha-S2-casein percentage	rs109127879	MPAS2CP	Mendelian	Experiment-wise	27485317	0.0270	Significant	holstein
BCS	6	87097860	Animal QTLdb	Milk	87136750	87136754	Association	119662	Milk alpha-S2-casein percentage	rs109127879	MAS2CP	Genome	SNP	27485317	Experiment-wise	Mendelian	holstein
BCS	6	87097860	Animal QTLdb	Milk	87136750	87136754	Association	137714	Milk protein yield	rs109127879	PY	milk protein yield	Genome	27760518	Mendelian	SNP	norwegian red
BCS	6	87097860	Animal QTLdb	Health	87136750	87136754	Association	137451	Clinical mastitis	rs109127879	CM	SNP	Mendelian	27760518	Significant	Chromosome-wise	norwegian red
BCS	6	87097860	Animal QTLdb	Health	87136750	87136754	Association	137559	Clinical mastitis	rs109127879	CM	SNP	Mendelian	27760518	Significant	Chromosome-wise	norwegian red
BCS	6	87097860	Animal QTLdb	Health	87141118	87141122	Association	137452	Clinical mastitis	rs42767280	CM	SNP	Mendelian	27760518	Significant	Chromosome-wise	norwegian red
BCS	6	87097860	Animal QTLdb	Health	87141118	87141122	Association	137560	Clinical mastitis	rs42767280	CM	SNP	Mendelian	27760518	Significant	Chromosome-wise	norwegian red
BCS	6	87097860	Animal QTLdb	Milk	87141118	87141122	Association	137701	Milk protein yield	rs42767280	PY	milk protein yield	Genome	27760518	Mendelian	SNP	norwegian red
BCS	6	87097860	Animal QTLdb	Milk	87141118	87141122	Association	119663	Milk alpha-S2-casein percentage	rs42767280	MAS2CP	Genome	SNP	27485317	Experiment-wise	Mendelian	holstein
BCS	6	87097860	Animal QTLdb	Milk	87141118	87141122	Association	120053	Milk phosphorylated alpha-S2-casein percentage	rs42767280	MPAS2CP	Mendelian	Experiment-wise	27485317	0.0270	Significant	holstein
BCS	6	87097860	Animal QTLdb	Milk	87141118	87141122	Association	117350	Milk unglycosylated kappa-casein percentage	rs42767280	MUGKCASP	Mendelian	Experiment-wise	27485317	8.91E-06	Significant	holstein
BCS	6	87097860	Animal QTLdb	Milk	87141118	87141122	Association	109475	Milk kappa-casein percentage	rs42767280	MKCASP	milk kappa-casein percentage	Genome	27485317	Mendelian	SNP	holstein
BCS	6	87097860	Animal QTLdb	Milk	87141118	87141122	Association	114807	Milk glycosylated kappa-casein percentage	rs42767280	MGKCASP	Mendelian	Experiment-wise	27485317	0.0003	Significant	holstein
BCS	6	87097860	Animal QTLdb	Milk	87141833	87141837	Association	114808	Milk glycosylated kappa-casein percentage	rs42767299	MGKCASP	Mendelian	Experiment-wise	27485317	0.0003	Significant	holstein
BCS	6	87097860	Animal QTLdb	Milk	87141833	87141837	Association	117351	Milk unglycosylated kappa-casein percentage	rs42767299	MUGKCASP	Mendelian	Experiment-wise	27485317	8.91E-06	Significant	holstein
BCS	6	87097860	Animal QTLdb	Milk	87141833	87141837	Association	109476	Milk kappa-casein percentage	rs42767299	MKCASP	milk kappa-casein percentage	Genome	27485317	Mendelian	SNP	holstein
BCS	6	87097860	Animal QTLdb	Milk	87141833	87141837	Association	120054	Milk phosphorylated alpha-S2-casein percentage	rs42767299	MPAS2CP	Mendelian	Experiment-wise	27485317	0.0270	Significant	holstein
BCS	6	87097860	Animal QTLdb	Milk	87141833	87141837	Association	119664	Milk alpha-S2-casein percentage	rs42767299	MAS2CP	Genome	SNP	27485317	Experiment-wise	Mendelian	holstein
BCS	6	87097860	Animal QTLdb	Milk	87141833	87141837	Association	137702	Milk protein yield	rs42767299	PY	milk protein yield	Genome	27760518	Mendelian	SNP	norwegian red
BCS	6	87097860	Animal QTLdb	Health	87141833	87141837	Association	137453	Clinical mastitis	rs42767299	CM	SNP	Mendelian	27760518	Significant	Chromosome-wise	norwegian red
BCS	6	87097860	Animal QTLdb	Health	87141833	87141837	Association	137561	Clinical mastitis	rs42767299	CM	SNP	Mendelian	27760518	Significant	Chromosome-wise	norwegian red
BCS	6	87097860	Animal QTLdb	Health	87142722	87142726	Association	137454	Clinical mastitis	rs135280858	CM	SNP	Mendelian	27760518	Significant	Chromosome-wise	norwegian red
BCS	6	87097860	Animal QTLdb	Health	87142722	87142726	Association	137562	Clinical mastitis	rs135280858	CM	SNP	Mendelian	27760518	Significant	Chromosome-wise	norwegian red
BCS	6	87097860	Animal QTLdb	Milk	87142722	87142726	Association	137703	Milk protein yield	rs135280858	PY	milk protein yield	Genome	27760518	Mendelian	SNP	norwegian red
BCS	6	87097860	Animal QTLdb	Milk	87143503	87143507	Association	137704	Milk protein yield	rs42767439	PY	milk protein yield	Genome	27760518	Mendelian	SNP	norwegian red
BCS	6	87097860	Animal QTLdb	Health	87143503	87143507	Association	137455	Clinical mastitis	rs42767439	CM	SNP	Mendelian	27760518	Significant	Chromosome-wise	norwegian red
BCS	6	87097860	Animal QTLdb	Health	87143503	87143507	Association	137563	Clinical mastitis	rs42767439	CM	SNP	Mendelian	27760518	Significant	Chromosome-wise	norwegian red
BCS	6	87097860	Animal QTLdb	Health	87146268	87146272	Association	137456	Clinical mastitis	rs42767257	CM	SNP	Mendelian	27760518	Significant	Chromosome-wise	norwegian red
BCS	6	87097860	Animal QTLdb	Health	87146268	87146272	Association	137564	Clinical mastitis	rs42767257	CM	SNP	Mendelian	27760518	Significant	Chromosome-wise	norwegian red
BCS	6	87097860	Animal QTLdb	Milk	87146268	87146272	Association	137705	Milk protein yield	rs42767257	PY	milk protein yield	Genome	27760518	Mendelian	SNP	norwegian red
BCS	6	87097860	Animal QTLdb	Milk	87149221	87149225	Association	240808	Milk yield	rs42766509	MY	Genome	SNP	34828436	Significant	Chromosome-wise	holstein
BCS	6	87097860	Animal QTLdb	Milk	87149375	87149379	Association	240695	Milk yield	rs137661118	MY	Genome	SNP	34828436	Significant	Chromosome-wise	holstein
BCS	6	87097860	Animal QTLdb	Milk	87149435	87149439	Association	240644	Milk yield	rs133542765	MY	Genome	SNP	34828436	Significant	Chromosome-wise	holstein
BCS	6	87097860	Animal QTLdb	Milk	87149467	87149471	Association	240690	Milk yield	rs137223263	MY	Genome	SNP	34828436	Significant	Chromosome-wise	holstein
BCS	6	87097860	Animal QTLdb	Milk	87149557	87149561	Association	240761	Milk yield	rs381998708	MY	Genome	SNP	34828436	Significant	Chromosome-wise	holstein
BCS	6	87097860	Animal QTLdb	Milk	87149619	87149623	Association	240807	Milk yield	rs42766507	MY	Genome	SNP	34828436	Significant	Chromosome-wise	holstein
BCS	6	87097860	Animal QTLdb	Milk	87151374	87151378	Association	240804	Milk yield	rs42766503	MY	Genome	SNP	34828436	Significant	Chromosome-wise	holstein
BCS	6	87097860	Animal QTLdb	Milk	87151522	87151526	Association	240803	Milk yield	rs42766502	MY	Genome	SNP	34828436	Significant	Chromosome-wise	holstein
BCS	6	87097860	Animal QTLdb	Milk	87151554	87151558	Association	240802	Milk yield	rs42766501	MY	Genome	SNP	34828436	Significant	Chromosome-wise	holstein
BCS	6	87097860	Animal QTLdb	Milk	87151575	87151579	Association	240665	Milk yield	rs135655455	MY	Genome	SNP	34828436	Significant	Chromosome-wise	holstein
BCS	6	87097860	Animal QTLdb	Milk	87151622	87151626	Association	240800	Milk yield	rs42766499	MY	Genome	SNP	34828436	Significant	Chromosome-wise	holstein
BCS	6	87097860	Animal QTLdb	Milk	87151653	87151657	Association	240801	Milk yield	rs42766500	MY	Genome	SNP	34828436	Significant	Chromosome-wise	holstein
BCS	6	87097860	Animal QTLdb	Milk	87151674	87151678	Association	240798	Milk yield	rs42766497	MY	Genome	SNP	34828436	Significant	Chromosome-wise	holstein
BCS	6	87097860	Animal QTLdb	Milk	87151842	87151846	Association	243487	Milk yield	holstein	MY	SNP	-	34828436	Significant	Chromosome-wise	milk amount
BCS	6	87097860	Animal QTLdb	Milk	87152316	87152320	Association	240797	Milk yield	rs42766496	MY	Genome	SNP	34828436	Significant	Chromosome-wise	holstein
BCS	6	87097860	Animal QTLdb	Milk	87152342	87152346	Association	240796	Milk yield	rs42766495	MY	Genome	SNP	34828436	Significant	Chromosome-wise	holstein
BCS	6	87097860	Animal QTLdb	Milk	87152342	87152346	Association	137706	Milk protein yield	rs42766495	PY	milk protein yield	Genome	27760518	Mendelian	SNP	norwegian red
BCS	6	87097860	Animal QTLdb	Health	87152342	87152346	Association	137457	Clinical mastitis	rs42766495	CM	SNP	Mendelian	27760518	Significant	Chromosome-wise	norwegian red
BCS	6	87097860	Animal QTLdb	Health	87152342	87152346	Association	137565	Clinical mastitis	rs42766495	CM	SNP	Mendelian	27760518	Significant	Chromosome-wise	norwegian red
BCS	6	87097860	Animal QTLdb	Milk	87152421	87152425	Association	240795	Milk yield	rs42766494	MY	Genome	SNP	34828436	Significant	Chromosome-wise	holstein
BCS	6	87097860	Animal QTLdb	Milk	87152476	87152480	Association	240794	Milk yield	rs42766493	MY	Genome	SNP	34828436	Significant	Chromosome-wise	holstein
BCS	6	87097860	Animal QTLdb	Milk	87152567	87152571	Association	240793	Milk yield	rs42766492	MY	Genome	SNP	34828436	Significant	Chromosome-wise	holstein
BCS	6	87097860	Animal QTLdb	Milk	87152890	87152894	Association	240689	Milk yield	rs137220731	MY	Genome	SNP	34828436	Significant	Chromosome-wise	holstein
BCS	6	87097860	Animal QTLdb	Milk	87152985	87152989	Association	240673	Milk yield	rs136167819	MY	Genome	SNP	34828436	Significant	Chromosome-wise	holstein
BCS	6	87097860	Animal QTLdb	Milk	87153160	87153164	Association	240792	Milk yield	rs42766489	MY	Genome	SNP	34828436	Significant	Chromosome-wise	holstein
BCS	6	87097860	Animal QTLdb	Milk	87153412	87153416	Association	240687	Milk yield	rs137147462	MY	Genome	SNP	34828436	Significant	Chromosome-wise	holstein
BCS	6	87097860	Animal QTLdb	Health	87153412	87153416	Association	137458	Clinical mastitis	rs137147462	CM	SNP	Mendelian	27760518	Significant	Chromosome-wise	norwegian red
BCS	6	87097860	Animal QTLdb	Health	87153412	87153416	Association	137566	Clinical mastitis	rs137147462	CM	SNP	Mendelian	27760518	Significant	Chromosome-wise	norwegian red
BCS	6	87097860	Animal QTLdb	Milk	87153412	87153416	Association	137707	Milk protein yield	rs137147462	PY	milk protein yield	Genome	27760518	Mendelian	SNP	norwegian red
BCS	6	87097860	Animal QTLdb	Milk	87153412	87153416	Association	249619	Milk protein yield	rs137147462	PY	milk protein yield	Genome	34828436	Chromosome-wise	SNP	holstein
BCS	6	87097860	Animal QTLdb	Milk	87153412	87153416	Association	175447	Milk protein yield	rs137147462	PY	milk protein yield	Genome	31139206	Mendelian	SNP	holstein
BCS	6	87097860	Animal QTLdb	Health	87153412	87153416	Association	175725	Somatic cell score	rs137147462	SCS	milk somatic cell score	Genome	31139206	Mendelian	SNP	holstein
BCS	6	87097860	Animal QTLdb	Reproduction	87153412	87153416	Association	176398	Conception rate	rs137147462	CONCRATE	SNP	Mendelian	31139206	Significant	Genome-wise	holstein
BCS	6	87097860	Animal QTLdb	Milk	87153412	87153416	Association	176000	Milk yield	rs137147462	MY	Genome	SNP	31139206	Genome-wise	Mendelian	holstein
BCS	6	87097860	Animal QTLdb	Health	87153412	87153416	Association	179561	Ketosis	rs137147462	KETO	Mendelian	Genome-wise	31311492	-	Significant	holstein
BCS	6	87097860	Animal QTLdb	Health	87153412	87153416	Association	179837	Ketosis	rs137147462	KETO	Mendelian	Genome-wise	31311492	-	Significant	holstein
BCS	6	87097860	Animal QTLdb	Milk	87153412	87153416	Association	174469	Milk yield	rs137147462	MY	Genome	SNP	31139206	Genome-wise	Mendelian	holstein
BCS	6	87097860	Animal QTLdb	Reproduction	87153412	87153416	Association	173422	Daughter pregnancy rate	rs137147462	DPR	SNP	Mendelian	31139206	Significant	Genome-wise	holstein
BCS	6	87097860	Animal QTLdb	Milk	87153412	87153416	Association	174115	Milk fat yield	rs137147462	FY	milk fat yield	Genome	31139206	Mendelian	SNP	holstein
BCS	6	87097860	Animal QTLdb	Milk	87155917	87155921	Association	137680	Milk protein yield	rs109066341	PY	milk protein yield	Genome	27760518	Mendelian	SNP	norwegian red
BCS	6	87097860	Animal QTLdb	Health	87155917	87155921	Association	137406	Clinical mastitis	rs109066341	CM	SNP	Mendelian	27760518	Significant	Chromosome-wise	norwegian red
BCS	6	87097860	Animal QTLdb	Health	87155917	87155921	Association	137526	Clinical mastitis	rs109066341	CM	SNP	Mendelian	27760518	Significant	Chromosome-wise	norwegian red
BCS	6	87097860	Animal QTLdb	Health	87155917	87155921	Association	137546	Clinical mastitis	rs109066341	CM	SNP	Mendelian	27760518	Significant	Chromosome-wise	norwegian red
BCS	6	87097860	Animal QTLdb	Milk	87155917	87155921	Association	119628	Milk alpha-S2-casein percentage	rs109066341	MAS2CP	Genome	SNP	27485317	Experiment-wise	Mendelian	holstein
BCS	6	87097860	Animal QTLdb	Milk	87155917	87155921	Association	119992	Milk phosphorylated alpha-S2-casein percentage	rs109066341	MPAS2CP	Mendelian	Experiment-wise	27485317	0.0035	Significant	holstein
BCS	6	87097860	Animal QTLdb	Milk	87155917	87155921	Association	109842	Milk kappa-casein percentage	rs109066341	MKCASP	milk kappa-casein percentage	Genome	27485317	Mendelian	SNP	holstein
BCS	6	87097860	Animal QTLdb	Milk	87155917	87155921	Association	115305	Milk glycosylated kappa-casein percentage	rs109066341	MGKCASP	Mendelian	Experiment-wise	27485317	0.0109	Significant	holstein
BCS	6	87097860	Animal QTLdb	Milk	87155917	87155921	Association	117777	Milk unglycosylated kappa-casein percentage	rs109066341	MUGKCASP	Mendelian	Experiment-wise	27485317	0.0018	Significant	holstein
BCS	6	87097860	Animal QTLdb	Milk	87156733	87156737	Association	117778	Milk unglycosylated kappa-casein percentage	rs42766480	MUGKCASP	Mendelian	Experiment-wise	27485317	0.0018	Significant	holstein
BCS	6	87097860	Animal QTLdb	Milk	87156733	87156737	Association	109843	Milk kappa-casein percentage	rs42766480	MKCASP	milk kappa-casein percentage	Genome	27485317	Mendelian	SNP	holstein
BCS	6	87097860	Animal QTLdb	Milk	87156733	87156737	Association	115306	Milk glycosylated kappa-casein percentage	rs42766480	MGKCASP	Mendelian	Experiment-wise	27485317	0.0109	Significant	holstein
BCS	6	87097860	Animal QTLdb	Milk	87156733	87156737	Association	174116	Milk fat yield	rs42766480	FY	milk fat yield	Genome	31139206	Mendelian	SNP	holstein
BCS	6	87097860	Animal QTLdb	Reproduction	87156733	87156737	Association	173423	Daughter pregnancy rate	rs42766480	DPR	SNP	Mendelian	31139206	Significant	Genome-wise	holstein
BCS	6	87097860	Animal QTLdb	Milk	87156733	87156737	Association	174470	Milk yield	rs42766480	MY	Genome	SNP	31139206	Genome-wise	Mendelian	holstein
BCS	6	87097860	Animal QTLdb	Health	87156733	87156737	Association	179924	Ketosis	rs42766480	KETO	Mendelian	Genome-wise	31311492	-	Significant	holstein
BCS	6	87097860	Animal QTLdb	Milk	87156733	87156737	Association	176001	Milk yield	rs42766480	MY	Genome	SNP	31139206	Genome-wise	Mendelian	holstein
BCS	6	87097860	Animal QTLdb	Reproduction	87156733	87156737	Association	176399	Conception rate	rs42766480	CONCRATE	SNP	Mendelian	31139206	Significant	Genome-wise	holstein
BCS	6	87097860	Animal QTLdb	Milk	87156733	87156737	Association	175448	Milk protein yield	rs42766480	PY	milk protein yield	Genome	31139206	Mendelian	SNP	holstein
BCS	6	87097860	Animal QTLdb	Health	87156733	87156737	Association	175726	Somatic cell score	rs42766480	SCS	milk somatic cell score	Genome	31139206	Mendelian	SNP	holstein
BCS	6	87097860	Animal QTLdb	Health	87156733	87156737	Association	25256	Clinical mastitis	rs42766480	CM	SNP	Mendelian	23647142	Significant	Comparison-wise	holstein
BCS	6	87097860	Animal QTLdb	Reproduction	87156733	87156737	Association	42292	Calving ease (maternal)	rs42766480	CALEASE	SNP	Mendelian	21831322	Significant	Genome-wise	holstein
BCS	6	87097860	Animal QTLdb	Reproduction	87156733	87156737	Association	42293	Stillbirth (maternal)	rs42766480	SB	SNP	Mendelian	21831322	Significant	Genome-wise	holstein
BCS	6	87097860	Animal QTLdb	Exterior	87156733	87156737	Association	42294	Foot angle	rs42766480	FANG	SNP	Mendelian	21831322	Significant	Genome-wise	holstein
BCS	6	87097860	Animal QTLdb	Exterior	87156733	87156737	Association	42295	Feet and leg conformation	rs42766480	FTLEG	SNP	Mendelian	21831322	Significant	Genome-wise	holstein
BCS	6	87097860	Animal QTLdb	Production	87156733	87156737	Association	42296	PTA type	rs42766480	PTAT	SNP	Mendelian	21831322	Significant	Genome-wise	holstein
BCS	6	87097860	Animal QTLdb	Exterior	87156733	87156737	Association	42297	Udder attachment	rs42766480	UA	SNP	Mendelian	21831322	Significant	Genome-wise	holstein
BCS	6	87097860	Animal QTLdb	Production	87156733	87156737	Association	42298	Net merit	rs42766480	NM	Mendelian	Genome-wise	21831322	<0.05	Significant	holstein
BCS	6	87097860	Animal QTLdb	Production	87156733	87156737	Association	42299	Length of productive life	rs42766480	PL	SNP	Mendelian	21831322	Significant	Genome-wise	holstein
BCS	6	87097860	Animal QTLdb	Milk	87156733	87156737	Association	42300	Milk protein yield	rs42766480	PY	milk protein yield	Genome	21831322	Mendelian	SNP	holstein
BCS	6	87097860	Animal QTLdb	Production	87156733	87156737	Association	42301	Rump width	rs42766480	RUMWD	SNP	Mendelian	21831322	Significant	Genome-wise	holstein
BCS	6	87097860	Animal QTLdb	Reproduction	87156733	87156737	Association	42302	Calving ease	rs42766480	CALEASE	SNP	Mendelian	21831322	Significant	Genome-wise	holstein
BCS	6	87097860	Animal QTLdb	Health	87156733	87156737	Association	42303	Somatic cell score	rs42766480	SCS	milk somatic cell score	Genome	21831322	Mendelian	SNP	holstein
BCS	6	87097860	Animal QTLdb	Exterior	87156733	87156737	Association	42304	Udder cleft	rs42766480	UC	SNP	Mendelian	21831322	Significant	Genome-wise	holstein
BCS	6	87097860	Animal QTLdb	Exterior	87156733	87156737	Association	42305	Udder depth	rs42766480	UDPTH	SNP	Mendelian	21831322	Significant	Genome-wise	holstein
BCS	6	87097860	Animal QTLdb	Milk	87156733	87156737	Association	119629	Milk alpha-S2-casein percentage	rs42766480	MAS2CP	Genome	SNP	27485317	Experiment-wise	Mendelian	holstein
BCS	6	87097860	Animal QTLdb	Milk	87156733	87156737	Association	119993	Milk phosphorylated alpha-S2-casein percentage	rs42766480	MPAS2CP	Mendelian	Experiment-wise	27485317	0.0035	Significant	holstein
BCS	6	87097860	Animal QTLdb	Health	87156733	87156737	Association	137407	Clinical mastitis	rs42766480	CM	SNP	Mendelian	27760518	Significant	Chromosome-wise	norwegian red
BCS	6	87097860	Animal QTLdb	Health	87156733	87156737	Association	137527	Clinical mastitis	rs42766480	CM	SNP	Mendelian	27760518	Significant	Chromosome-wise	norwegian red
BCS	6	87097860	Animal QTLdb	Health	87156733	87156737	Association	137547	Clinical mastitis	rs42766480	CM	SNP	Mendelian	27760518	Significant	Chromosome-wise	norwegian red
BCS	6	87097860	Animal QTLdb	Milk	87156733	87156737	Association	137681	Milk protein yield	rs42766480	PY	milk protein yield	Genome	27760518	Mendelian	SNP	norwegian red
BCS	6	87097860	Animal QTLdb	Health	87156733	87156737	Association	161539	Somatic cell count	rs42766480	SCC	milk somatic cell count	Genome	27534682	Mendelian	SNP	holstein
BCS	6	87097860	Animal QTLdb	Milk	87156733	87156737	Association	163932	Milk yield	rs42766480	MY	Genome	SNP	25084281	-	-	holstein
BCS	6	87097860	Animal QTLdb	Milk	87156733	87156737	Association	163954	Milk protein yield	rs42766480	PY	milk protein yield	Genome	25084281	-	SNP	holstein
BCS	6	87097860	Animal QTLdb	Production	87163254	87163258	QTL	106425	Length of productive life	rs384380117,rs800171166,rs208864347	PL	SNP	Mendelian	27289149	Significant	Genome-wise	ayrshire,danish red,Swedish Red-and-White
BCS	6	87097860	Animal QTLdb	Health	87168600	87168604	Association	179534	Ketosis	rs110709126	KETO	Mendelian	Genome-wise	31311492	-	Significant	holstein
BCS	6	87097860	Animal QTLdb	Exterior	87177407	87177411	Association	167547	Dairy form	rs109510125	DYF	SNP	-	30031583	Significant	-	holstein
BCS	6	87097860	Animal QTLdb	Milk	87178506	87178510	Association	117701	Milk unglycosylated kappa-casein percentage	rs108983037	MUGKCASP	Mendelian	Experiment-wise	27485317	0.0009	Significant	holstein
BCS	6	87097860	Animal QTLdb	Milk	87178506	87178510	Association	115299	Milk glycosylated kappa-casein percentage	rs108983037	MGKCASP	Mendelian	Experiment-wise	27485317	0.0104	Significant	holstein
BCS	6	87097860	Animal QTLdb	Milk	87178506	87178510	Association	109808	Milk kappa-casein percentage	rs108983037	MKCASP	milk kappa-casein percentage	Genome	27485317	Mendelian	SNP	holstein
BCS	6	87097860	Animal QTLdb	Exterior	87178506	87178510	Association	147069	Angularity	rs108983037	ANG	SNP	Mendelian	29115939	Significant	Genome-wise	holstein
BCS	6	87097860	Animal QTLdb	Exterior	87178506	87178510	Association	147134	Udder depth	rs108983037	UDPTH	SNP	Mendelian	29115939	Significant	Genome-wise	holstein
BCS	6	87097860	Animal QTLdb	Health	87178506	87178510	Association	137480	Clinical mastitis	rs108983037	CM	SNP	Mendelian	27760518	Significant	Chromosome-wise	norwegian red
BCS	6	87097860	Animal QTLdb	Milk	87178506	87178510	Association	137659	Milk protein yield	rs108983037	PY	milk protein yield	Genome	27760518	Mendelian	SNP	norwegian red
BCS	6	87097860	Animal QTLdb	Production	87178506	87178510	Association	122702	Length of productive life	rs108983037	PL	SNP	Mendelian	27889128	Significant	Genome-wise	holstein
BCS	6	87097860	Animal QTLdb	Production	87178506	87178510	Association	123184	Length of productive life	rs108983037	PL	SNP	Mendelian	27889128	Significant	Genome-wise	holstein
BCS	6	87097860	Animal QTLdb	Production	87178506	87178510	Association	123406	Length of productive life	rs108983037	PL	SNP	Mendelian	27889128	Significant	Genome-wise	holstein
BCS	6	87097860	Animal QTLdb	Production	87184766	87184770	Association	123459	Length of productive life	rs110434046	PL	SNP	Mendelian	27889128	Significant	Genome-wise	holstein
BCS	6	87097860	Animal QTLdb	Health	87184766	87184770	Association	137408	Clinical mastitis	rs110434046	CM	SNP	Mendelian	27760518	Significant	Chromosome-wise	norwegian red
BCS	6	87097860	Animal QTLdb	Health	87184766	87184770	Association	137544	Clinical mastitis	rs110434046	CM	SNP	Mendelian	27760518	Significant	Chromosome-wise	norwegian red
BCS	6	87097860	Animal QTLdb	Health	87184766	87184770	Association	137548	Clinical mastitis	rs110434046	CM	SNP	Mendelian	27760518	Significant	Chromosome-wise	norwegian red
BCS	6	87097860	Animal QTLdb	Milk	87184766	87184770	Association	137598	Milk yield	rs110434046	MY	Genome	SNP	27760518	Chromosome-wise	Mendelian	norwegian red
BCS	6	87097860	Animal QTLdb	Milk	87184766	87184770	Association	137663	Milk protein yield	rs110434046	PY	milk protein yield	Genome	27760518	Mendelian	SNP	norwegian red
BCS	6	87097860	Animal QTLdb	Production	87184766	87184770	Association	123185	Length of productive life	rs110434046	PL	SNP	Mendelian	27889128	Significant	Genome-wise	holstein
BCS	6	87097860	Animal QTLdb	Production	87184766	87184770	Association	122703	Length of productive life	rs110434046	PL	SNP	Mendelian	27889128	Significant	Genome-wise	holstein
BCS	6	87097860	Animal QTLdb	Health	87184766	87184770	Association	179528	Ketosis	rs110434046	KETO	Mendelian	Genome-wise	31311492	-	Significant	holstein
BCS	6	87097860	Animal QTLdb	Health	87184766	87184770	Association	179657	Ketosis	rs110434046	KETO	Mendelian	Genome-wise	31311492	-	Significant	holstein
BCS	6	87097860	Animal QTLdb	Exterior	87184766	87184770	Association	147066	Angularity	rs110434046	ANG	SNP	Mendelian	29115939	Significant	Genome-wise	holstein
BCS	6	87097860	Animal QTLdb	Production	87184766	87184770	Association	147103	Chest width	rs110434046	CHWDT	SNP	Mendelian	29115939	Significant	Genome-wise	holstein
BCS	6	87097860	Animal QTLdb	Exterior	87184766	87184770	Association	147135	Udder depth	rs110434046	UDPTH	SNP	Mendelian	29115939	Significant	Genome-wise	holstein
BCS	6	87097860	Animal QTLdb	Exterior	87187810	87187814	Association	147067	Angularity	rs137712965	ANG	SNP	Mendelian	29115939	Significant	Genome-wise	holstein
BCS	6	87097860	Animal QTLdb	Production	87187810	87187814	Association	147104	Chest width	rs137712965	CHWDT	SNP	Mendelian	29115939	Significant	Genome-wise	holstein
BCS	6	87097860	Animal QTLdb	Exterior	87187810	87187814	Association	147136	Udder depth	rs137712965	UDPTH	SNP	Mendelian	29115939	Significant	Genome-wise	holstein
BCS	6	87097860	Animal QTLdb	Production	87187810	87187814	Association	122704	Length of productive life	rs137712965	PL	SNP	Mendelian	27889128	Significant	Genome-wise	holstein
BCS	6	87097860	Animal QTLdb	Production	87187810	87187814	Association	123186	Length of productive life	rs137712965	PL	SNP	Mendelian	27889128	Significant	Genome-wise	holstein
BCS	6	87097860	Animal QTLdb	Production	87187810	87187814	Association	123460	Length of productive life	rs137712965	PL	SNP	Mendelian	27889128	Significant	Genome-wise	holstein
BCS	6	87097860	Animal QTLdb	Reproduction	87187810	87187814	Association	25010	Calving interval	rs137712965	CALINTV	SNP	Mendelian	24456127	Significant	Comparison-wise	holstein,jersey
BCS	6	87156735	Animal QTLdb	Health	13235678	111495252	QTL	10439	Somatic cell score	holstein	SCS	Linkage	Mendelian	15514072	Significant	Chromosome-wise	milk somatic cell quantity
BCS	6	87156735	Animal QTLdb	Production	62759905	88530035	QTL	5272	Residual feed intake	residual feed intake	RFI	Significant	0.0049	18791150	-	-	Linkage
BCS	6	87156735	Animal QTLdb	Milk	66616660	87390539	QTL	21535	Milk alpha-casein percentage	holstein	MACASP	Linkage	-	19397519	Significant	Genome-wise	milk alpha-casein amount
BCS	6	87156735	Animal QTLdb	Milk	73628940	113073015	QTL	3412	Milk protein percentage	INRAK	PP	Linkage	Microsatellites	12605852	-	0.0004	milk protein amount
BCS	6	87156735	Animal QTLdb	Meat_and_Carcass	78318402	103431130	QTL	10778	Fat thickness at the 12th rib	CSN3,BMS5029,BMS5029	FATTH	Linkage	Microsatellites	20477797	Chromosome-wise	Mendelian	Angus
BCS	6	87156735	Animal QTLdb	Meat_and_Carcass	78318402	103431130	QTL	10776	Longissimus muscle area	CSN3,BM8124,BMS5029	LMA	Microsatellites	Mendelian	20477797	Significant	Chromosome-wise	Angus
BCS	6	87156735	Animal QTLdb	Production	78318402	88880649	QTL	10774	Body height	CSN3,CSN3,BM8124	HEIGHT	Mendelian	Chromosome-wise	20477797	0.001202264435	Significant	Angus
BCS	6	87156735	Animal QTLdb	Meat_and_Carcass	78318402	88880649	QTL	10773	Carcass weight	CSN3,CSN3,BM8124	CWT	Linkage	Microsatellites	20477797	Genome-wise	Mendelian	Angus
BCS	6	87156735	Animal QTLdb	Exterior	82254044	104307665	QTL	1569	Teat length	BMS5021,BMC4203	TLGTH	Microsatellites	Significant	16230715	-	3.16	nipple length
BCS	6	87156735	Animal QTLdb	Milk	85006364	111495252	QTL	2430	Milk yield	AFR227,BM2320	MY	Microsatellites	Significant	10376304	-	2.26	milk amount
BCS	6	87156735	Animal QTLdb	Milk	85006364	111495252	QTL	2432	Milk fat yield	AFR227,BM2320	FY	Linkage	Microsatellites	10376304	2.02	Significant	total milk fat amount
BCS	6	87156735	Animal QTLdb	Health	85655000	111495252	QTL	4977	Clinical mastitis	BM4311,BM2320	CM	Microsatellites	Mendelian	18832229	Significant	Chromosome-wise	holstein
BCS	6	87156735	Animal QTLdb	Reproduction	85655000	111495252	QTL	11320	Fertility treatments	BM4311,BM2320	FERTRT	Microsatellites	Mendelian	19841231	Significant	Chromosome-wise	holstein
BCS	6	87156735	Animal QTLdb	Reproduction	85655000	111495252	QTL	11315	Retained placenta	BM4311,BM2320	RETPL	Microsatellites	Mendelian	19841231	Significant	Chromosome-wise	holstein
BCS	6	87156735	Animal QTLdb	Exterior	86329932	111495252	QTL	10286	Udder height	BP7,BM2320	UHT	Linkage	Microsatellites	15377635	Significant	n/a	holstein
BCS	6	87156735	Animal QTLdb	Reproduction	86329932	111495252	QTL	10287	Non-return rate	BP7,BM2320	NRR	Microsatellites	n/a	15377635	0.002	Significant	holstein
BCS	6	87156735	Animal QTLdb	Reproduction	86329932	111495252	QTL	4690	Interval to first estrus after calving	BP7,BM2320	CALEST	Mendelian	Chromosome-wise	10791796	0.0062	Significant	female fertility trait
BCS	6	87156735	Animal QTLdb	Milk	86329932	104307665	QTL	1518	Milk fat yield	BP7,BMC4203	FY	Linkage	Microsatellites	16533362	<0.01	Significant	total milk fat amount
BCS	6	87156735	Animal QTLdb	Milk	87048690	111495252	QTL	3742	Milk fat yield	BMS511,BM2320	FY	Linkage	Microsatellites	11167525	-	-	total milk fat amount
BCS	6	87156735	Animal QTLdb	Production	87057595	87057599	Association	122717	Length of productive life	rs111021490	PL	SNP	Mendelian	27889128	Significant	Genome-wise	holstein
BCS	6	87156735	Animal QTLdb	Production	87057595	87057599	Association	123455	Length of productive life	rs111021490	PL	SNP	Mendelian	27889128	Significant	Genome-wise	holstein
BCS	6	87156735	Animal QTLdb	Production	87059347	87059351	Association	123456	Length of productive life	rs109489135	PL	SNP	Mendelian	27889128	Significant	Genome-wise	holstein
BCS	6	87156735	Animal QTLdb	Production	87059347	87059351	Association	122718	Length of productive life	rs109489135	PL	SNP	Mendelian	27889128	Significant	Genome-wise	holstein
BCS	6	87156735	Animal QTLdb	Milk	87059347	87059351	Association	112470	Milk kappa-casein percentage	rs109489135	MKCASP	milk kappa-casein percentage	Genome	27485317	Mendelian	SNP	holstein
BCS	6	87156735	Animal QTLdb	Production	87060247	87060251	Association	122719	Length of productive life	rs110371122	PL	SNP	Mendelian	27889128	Significant	Genome-wise	holstein
BCS	6	87156735	Animal QTLdb	Health	87060247	87060251	Association	137493	Clinical mastitis	rs110371122	CM	SNP	Mendelian	27760518	Significant	Chromosome-wise	norwegian red
BCS	6	87156735	Animal QTLdb	Milk	87060247	87060251	Association	137658	Milk protein yield	rs110371122	PY	milk protein yield	Genome	27760518	Mendelian	SNP	norwegian red
BCS	6	87156735	Animal QTLdb	Production	87060247	87060251	Association	123457	Length of productive life	rs110371122	PL	SNP	Mendelian	27889128	Significant	Genome-wise	holstein
BCS	6	87156735	Animal QTLdb	Health	87060247	87060251	Association	179527	Ketosis	rs110371122	KETO	Mendelian	Genome-wise	31311492	-	Significant	holstein
BCS	6	87156735	Animal QTLdb	Health	87060247	87060251	Association	179653	Ketosis	rs110371122	KETO	Mendelian	Genome-wise	31311492	-	Significant	holstein
BCS	6	87156735	Animal QTLdb	Health	87068807	87068811	Association	179609	Ketosis	rs109452259	KETO	Mendelian	Genome-wise	31311492	-	Significant	holstein
BCS	6	87156735	Animal QTLdb	Health	87068807	87068811	Association	179507	Ketosis	rs109452259	KETO	Mendelian	Genome-wise	31311492	-	Significant	holstein
BCS	6	87156735	Animal QTLdb	Milk	87068807	87068811	Association	175445	Milk protein yield	rs109452259	PY	milk protein yield	Genome	31139206	Mendelian	SNP	holstein
BCS	6	87156735	Animal QTLdb	Milk	87068807	87068811	Association	175908	Milk fat yield	rs109452259	FY	milk fat yield	Genome	31139206	Mendelian	SNP	holstein
BCS	6	87156735	Animal QTLdb	Milk	87068807	87068811	Association	175999	Milk yield	rs109452259	MY	Genome	SNP	31139206	Genome-wise	Mendelian	holstein
BCS	6	87156735	Animal QTLdb	Health	87068807	87068811	Association	175723	Somatic cell score	rs109452259	SCS	milk somatic cell score	Genome	31139206	Mendelian	SNP	holstein
BCS	6	87156735	Animal QTLdb	Reproduction	87068807	87068811	Association	176396	Conception rate	rs109452259	CONCRATE	SNP	Mendelian	31139206	Significant	Genome-wise	holstein
BCS	6	87156735	Animal QTLdb	Milk	87068807	87068811	Association	174467	Milk yield	rs109452259	MY	Genome	SNP	31139206	Genome-wise	Mendelian	holstein
BCS	6	87156735	Animal QTLdb	Milk	87068807	87068811	Association	174114	Milk fat yield	rs109452259	FY	milk fat yield	Genome	31139206	Mendelian	SNP	holstein
BCS	6	87156735	Animal QTLdb	Reproduction	87068807	87068811	Association	173420	Daughter pregnancy rate	rs109452259	DPR	SNP	Mendelian	31139206	Significant	Genome-wise	holstein
BCS	6	87156735	Animal QTLdb	Production	87068807	87068811	Association	123401	Length of productive life	rs109452259	PL	SNP	Mendelian	27889128	Significant	Genome-wise	holstein
BCS	6	87156735	Animal QTLdb	Production	87068807	87068811	Association	122696	Length of productive life	rs109452259	PL	SNP	Mendelian	27889128	Significant	Genome-wise	holstein
BCS	6	87156735	Animal QTLdb	Production	87068807	87068811	Association	123189	Length of productive life	rs109452259	PL	SNP	Mendelian	27889128	Significant	Genome-wise	holstein
BCS	6	87156735	Animal QTLdb	Health	87068807	87068811	Association	137436	Clinical mastitis	rs109452259	CM	SNP	Mendelian	27760518	Significant	Chromosome-wise	norwegian red
BCS	6	87156735	Animal QTLdb	Health	87068807	87068811	Association	137540	Clinical mastitis	rs109452259	CM	SNP	Mendelian	27760518	Significant	Chromosome-wise	norwegian red
BCS	6	87156735	Animal QTLdb	Milk	87068807	87068811	Association	137586	Milk yield	rs109452259	MY	Genome	SNP	27760518	Chromosome-wise	Mendelian	norwegian red
BCS	6	87156735	Animal QTLdb	Milk	87068807	87068811	Association	137601	Milk protein yield	rs109452259	PY	milk protein yield	Genome	27760518	Mendelian	SNP	norwegian red
BCS	6	87156735	Animal QTLdb	Milk	87068807	87068811	Association	137777	Milk fat yield	rs109452259	FY	milk fat yield	Genome	27760518	Mendelian	SNP	norwegian red
BCS	6	87156735	Animal QTLdb	Health	87070484	87070488	Association	181855	Milk fever	rs110987026	MFEV	Mendelian	-	31931710	5.0E-3	Significant	holstein
BCS	6	87156735	Animal QTLdb	Health	87070484	87070488	Association	181856	Ketosis	rs110987026	KETO	Mendelian	-	31931710	2.1E-3	Significant	holstein
BCS	6	87156735	Animal QTLdb	Health	87070484	87070488	Association	181857	Clinical mastitis	rs110987026	CM	SNP	Mendelian	31931710	Significant	-	holstein
BCS	6	87156735	Animal QTLdb	Health	87072328	87072332	Association	179556	Ketosis	rs135736015	KETO	Mendelian	Genome-wise	31311492	-	Significant	holstein
BCS	6	87156735	Animal QTLdb	Health	87072328	87072332	Association	179792	Ketosis	rs135736015	KETO	Mendelian	Genome-wise	31311492	-	Significant	holstein
BCS	6	87156735	Animal QTLdb	Milk	87072328	87072332	Association	137778	Milk fat yield	rs135736015	FY	milk fat yield	Genome	27760518	Mendelian	SNP	norwegian red
BCS	6	87156735	Animal QTLdb	Health	87072328	87072332	Association	137437	Clinical mastitis	rs135736015	CM	SNP	Mendelian	27760518	Significant	Chromosome-wise	norwegian red
BCS	6	87156735	Animal QTLdb	Health	87072328	87072332	Association	137541	Clinical mastitis	rs135736015	CM	SNP	Mendelian	27760518	Significant	Chromosome-wise	norwegian red
BCS	6	87156735	Animal QTLdb	Milk	87072328	87072332	Association	137587	Milk yield	rs135736015	MY	Genome	SNP	27760518	Chromosome-wise	Mendelian	norwegian red
BCS	6	87156735	Animal QTLdb	Milk	87072328	87072332	Association	137602	Milk protein yield	rs135736015	PY	milk protein yield	Genome	27760518	Mendelian	SNP	norwegian red
BCS	6	87156735	Animal QTLdb	Production	87072328	87072332	Association	123402	Length of productive life	rs135736015	PL	SNP	Mendelian	27889128	Significant	Genome-wise	holstein
BCS	6	87156735	Animal QTLdb	Production	87072328	87072332	Association	123190	Length of productive life	rs135736015	PL	SNP	Mendelian	27889128	Significant	Genome-wise	holstein
BCS	6	87156735	Animal QTLdb	Production	87072328	87072332	Association	122697	Length of productive life	rs135736015	PL	SNP	Mendelian	27889128	Significant	Genome-wise	holstein
BCS	6	87156735	Animal QTLdb	Production	87076601	87076605	Association	122698	Length of productive life	rs132704853	PL	SNP	Mendelian	27889128	Significant	Genome-wise	holstein
BCS	6	87156735	Animal QTLdb	Production	87076601	87076605	Association	123191	Length of productive life	rs132704853	PL	SNP	Mendelian	27889128	Significant	Genome-wise	holstein
BCS	6	87156735	Animal QTLdb	Health	87076601	87076605	Association	137438	Clinical mastitis	rs132704853	CM	SNP	Mendelian	27760518	Significant	Chromosome-wise	norwegian red
BCS	6	87156735	Animal QTLdb	Health	87076601	87076605	Association	137542	Clinical mastitis	rs132704853	CM	SNP	Mendelian	27760518	Significant	Chromosome-wise	norwegian red
BCS	6	87156735	Animal QTLdb	Milk	87076601	87076605	Association	137588	Milk yield	rs132704853	MY	Genome	SNP	27760518	Chromosome-wise	Mendelian	norwegian red
BCS	6	87156735	Animal QTLdb	Milk	87076601	87076605	Association	137603	Milk protein yield	rs132704853	PY	milk protein yield	Genome	27760518	Mendelian	SNP	norwegian red
BCS	6	87156735	Animal QTLdb	Milk	87076601	87076605	Association	137779	Milk fat yield	rs132704853	FY	milk fat yield	Genome	27760518	Mendelian	SNP	norwegian red
BCS	6	87156735	Animal QTLdb	Production	87076601	87076605	Association	123403	Length of productive life	rs132704853	PL	SNP	Mendelian	27889128	Significant	Genome-wise	holstein
BCS	6	87156735	Animal QTLdb	Health	87076601	87076605	Association	179539	Ketosis	rs132704853	KETO	Mendelian	Genome-wise	31311492	-	Significant	holstein
BCS	6	87156735	Animal QTLdb	Health	87076601	87076605	Association	179697	Ketosis	rs132704853	KETO	Mendelian	Genome-wise	31311492	-	Significant	holstein
BCS	6	87156735	Animal QTLdb	Production	87078278	87078282	Association	123192	Length of productive life	rs133823594	PL	SNP	Mendelian	27889128	Significant	Genome-wise	holstein
BCS	6	87156735	Animal QTLdb	Milk	87078278	87078282	Association	137768	Milk fat yield	rs133823594	FY	milk fat yield	Genome	27760518	Mendelian	SNP	norwegian red
BCS	6	87156735	Animal QTLdb	Health	87078278	87078282	Association	137428	Clinical mastitis	rs133823594	CM	SNP	Mendelian	27760518	Significant	Chromosome-wise	norwegian red
BCS	6	87156735	Animal QTLdb	Health	87078278	87078282	Association	137534	Clinical mastitis	rs133823594	CM	SNP	Mendelian	27760518	Significant	Chromosome-wise	norwegian red
BCS	6	87156735	Animal QTLdb	Health	87078278	87078282	Association	137568	Clinical mastitis	rs133823594	CM	SNP	Mendelian	27760518	Significant	Chromosome-wise	norwegian red
BCS	6	87156735	Animal QTLdb	Milk	87078278	87078282	Association	137578	Milk yield	rs133823594	MY	Genome	SNP	27760518	Chromosome-wise	Mendelian	norwegian red
BCS	6	87156735	Animal QTLdb	Milk	87078278	87078282	Association	137607	Milk protein yield	rs133823594	PY	milk protein yield	Genome	27760518	Mendelian	SNP	norwegian red
BCS	6	87156735	Animal QTLdb	Milk	87078278	87078282	Association	117739	Milk unglycosylated kappa-casein percentage	rs133823594	MUGKCASP	Mendelian	Experiment-wise	27485317	0.0012	Significant	holstein
BCS	6	87156735	Animal QTLdb	Milk	87078278	87078282	Association	116623	Milk glycosylated kappa-casein percentage	rs133823594	MGKCASP	Mendelian	Experiment-wise	27485317	0.0799	Suggestive	holstein
BCS	6	87156735	Animal QTLdb	Milk	87078278	87078282	Association	109926	Milk kappa-casein percentage	rs133823594	MKCASP	milk kappa-casein percentage	Genome	27485317	Mendelian	SNP	holstein
BCS	6	87156735	Animal QTLdb	Milk	87083395	87083399	Association	109927	Milk kappa-casein percentage	rs43338598	MKCASP	milk kappa-casein percentage	Genome	27485317	Mendelian	SNP	holstein
BCS	6	87156735	Animal QTLdb	Milk	87083395	87083399	Association	116624	Milk glycosylated kappa-casein percentage	rs43338598	MGKCASP	Mendelian	Experiment-wise	27485317	0.0799	Suggestive	holstein
BCS	6	87156735	Animal QTLdb	Milk	87083395	87083399	Association	117740	Milk unglycosylated kappa-casein percentage	rs43338598	MUGKCASP	Mendelian	Experiment-wise	27485317	0.0012	Significant	holstein
BCS	6	87156735	Animal QTLdb	Health	87083395	87083399	Association	137429	Clinical mastitis	rs43338598	CM	SNP	Mendelian	27760518	Significant	Chromosome-wise	norwegian red
BCS	6	87156735	Animal QTLdb	Health	87083395	87083399	Association	137535	Clinical mastitis	rs43338598	CM	SNP	Mendelian	27760518	Significant	Chromosome-wise	norwegian red
BCS	6	87156735	Animal QTLdb	Health	87083395	87083399	Association	137569	Clinical mastitis	rs43338598	CM	SNP	Mendelian	27760518	Significant	Chromosome-wise	norwegian red
BCS	6	87156735	Animal QTLdb	Milk	87083395	87083399	Association	137579	Milk yield	rs43338598	MY	Genome	SNP	27760518	Chromosome-wise	Mendelian	norwegian red
BCS	6	87156735	Animal QTLdb	Milk	87083395	87083399	Association	137608	Milk protein yield	rs43338598	PY	milk protein yield	Genome	27760518	Mendelian	SNP	norwegian red
BCS	6	87156735	Animal QTLdb	Milk	87083395	87083399	Association	137769	Milk fat yield	rs43338598	FY	milk fat yield	Genome	27760518	Mendelian	SNP	norwegian red
BCS	6	87156735	Animal QTLdb	Production	87083395	87083399	Association	123193	Length of productive life	rs43338598	PL	SNP	Mendelian	27889128	Significant	Genome-wise	holstein
BCS	6	87156735	Animal QTLdb	Production	87084522	87084526	Association	123194	Length of productive life	rs110152546	PL	SNP	Mendelian	27889128	Significant	Genome-wise	holstein
BCS	6	87156735	Animal QTLdb	Milk	87084522	87084526	Association	137770	Milk fat yield	rs110152546	FY	milk fat yield	Genome	27760518	Mendelian	SNP	norwegian red
BCS	6	87156735	Animal QTLdb	Health	87084522	87084526	Association	137430	Clinical mastitis	rs110152546	CM	SNP	Mendelian	27760518	Significant	Chromosome-wise	norwegian red
BCS	6	87156735	Animal QTLdb	Health	87084522	87084526	Association	137536	Clinical mastitis	rs110152546	CM	SNP	Mendelian	27760518	Significant	Chromosome-wise	norwegian red
BCS	6	87156735	Animal QTLdb	Health	87084522	87084526	Association	137570	Clinical mastitis	rs110152546	CM	SNP	Mendelian	27760518	Significant	Chromosome-wise	norwegian red
BCS	6	87156735	Animal QTLdb	Milk	87084522	87084526	Association	137580	Milk yield	rs110152546	MY	Genome	SNP	27760518	Chromosome-wise	Mendelian	norwegian red
BCS	6	87156735	Animal QTLdb	Milk	87084522	87084526	Association	137609	Milk protein yield	rs110152546	PY	milk protein yield	Genome	27760518	Mendelian	SNP	norwegian red
BCS	6	87156735	Animal QTLdb	Milk	87084522	87084526	Association	117741	Milk unglycosylated kappa-casein percentage	rs110152546	MUGKCASP	Mendelian	Experiment-wise	27485317	0.0012	Significant	holstein
BCS	6	87156735	Animal QTLdb	Milk	87084522	87084526	Association	116625	Milk glycosylated kappa-casein percentage	rs110152546	MGKCASP	Mendelian	Experiment-wise	27485317	0.0799	Suggestive	holstein
BCS	6	87156735	Animal QTLdb	Milk	87084522	87084526	Association	109928	Milk kappa-casein percentage	rs110152546	MKCASP	milk kappa-casein percentage	Genome	27485317	Mendelian	SNP	holstein
BCS	6	87156735	Animal QTLdb	Health	87085922	87085926	Association	137439	Clinical mastitis	rs137396952	CM	SNP	Mendelian	27760518	Significant	Chromosome-wise	norwegian red
BCS	6	87156735	Animal QTLdb	Health	87085922	87085926	Association	137543	Clinical mastitis	rs137396952	CM	SNP	Mendelian	27760518	Significant	Chromosome-wise	norwegian red
BCS	6	87156735	Animal QTLdb	Milk	87085922	87085926	Association	137589	Milk yield	rs137396952	MY	Genome	SNP	27760518	Chromosome-wise	Mendelian	norwegian red
BCS	6	87156735	Animal QTLdb	Milk	87085922	87085926	Association	137604	Milk protein yield	rs137396952	PY	milk protein yield	Genome	27760518	Mendelian	SNP	norwegian red
BCS	6	87156735	Animal QTLdb	Milk	87085922	87085926	Association	137780	Milk fat yield	rs137396952	FY	milk fat yield	Genome	27760518	Mendelian	SNP	norwegian red
BCS	6	87156735	Animal QTLdb	Production	87085922	87085926	Association	123195	Length of productive life	rs137396952	PL	SNP	Mendelian	27889128	Significant	Genome-wise	holstein
BCS	6	87156735	Animal QTLdb	Production	87085922	87085926	Association	123404	Length of productive life	rs137396952	PL	SNP	Mendelian	27889128	Significant	Genome-wise	holstein
BCS	6	87156735	Animal QTLdb	Production	87085922	87085926	Association	122699	Length of productive life	rs137396952	PL	SNP	Mendelian	27889128	Significant	Genome-wise	holstein
BCS	6	87156735	Animal QTLdb	Health	87085922	87085926	Association	179562	Ketosis	rs137396952	KETO	Mendelian	Genome-wise	31311492	-	Significant	holstein
BCS	6	87156735	Animal QTLdb	Health	87085922	87085926	Association	179844	Ketosis	rs137396952	KETO	Mendelian	Genome-wise	31311492	-	Significant	holstein
BCS	6	87156735	Animal QTLdb	Milk	87087703	87087707	Association	137771	Milk fat yield	rs133145570	FY	milk fat yield	Genome	27760518	Mendelian	SNP	norwegian red
BCS	6	87156735	Animal QTLdb	Health	87087703	87087707	Association	137431	Clinical mastitis	rs133145570	CM	SNP	Mendelian	27760518	Significant	Chromosome-wise	norwegian red
BCS	6	87156735	Animal QTLdb	Health	87087703	87087707	Association	137537	Clinical mastitis	rs133145570	CM	SNP	Mendelian	27760518	Significant	Chromosome-wise	norwegian red
BCS	6	87156735	Animal QTLdb	Health	87087703	87087707	Association	137571	Clinical mastitis	rs133145570	CM	SNP	Mendelian	27760518	Significant	Chromosome-wise	norwegian red
BCS	6	87156735	Animal QTLdb	Milk	87087703	87087707	Association	137581	Milk yield	rs133145570	MY	Genome	SNP	27760518	Chromosome-wise	Mendelian	norwegian red
BCS	6	87156735	Animal QTLdb	Milk	87087703	87087707	Association	137610	Milk protein yield	rs133145570	PY	milk protein yield	Genome	27760518	Mendelian	SNP	norwegian red
BCS	6	87156735	Animal QTLdb	Production	87087703	87087707	Association	123196	Length of productive life	rs133145570	PL	SNP	Mendelian	27889128	Significant	Genome-wise	holstein
BCS	6	87156735	Animal QTLdb	Production	87090738	87090742	Association	123197	Length of productive life	rs108988814	PL	SNP	Mendelian	27889128	Significant	Genome-wise	holstein
BCS	6	87156735	Animal QTLdb	Health	87090738	87090742	Association	137432	Clinical mastitis	rs108988814	CM	SNP	Mendelian	27760518	Significant	Chromosome-wise	norwegian red
BCS	6	87156735	Animal QTLdb	Health	87090738	87090742	Association	137538	Clinical mastitis	rs108988814	CM	SNP	Mendelian	27760518	Significant	Chromosome-wise	norwegian red
BCS	6	87156735	Animal QTLdb	Health	87090738	87090742	Association	137572	Clinical mastitis	rs108988814	CM	SNP	Mendelian	27760518	Significant	Chromosome-wise	norwegian red
BCS	6	87156735	Animal QTLdb	Milk	87090738	87090742	Association	137582	Milk yield	rs108988814	MY	Genome	SNP	27760518	Chromosome-wise	Mendelian	norwegian red
BCS	6	87156735	Animal QTLdb	Milk	87090738	87090742	Association	137611	Milk protein yield	rs108988814	PY	milk protein yield	Genome	27760518	Mendelian	SNP	norwegian red
BCS	6	87156735	Animal QTLdb	Milk	87090738	87090742	Association	137772	Milk fat yield	rs108988814	FY	milk fat yield	Genome	27760518	Mendelian	SNP	norwegian red
BCS	6	87156735	Animal QTLdb	Milk	87090738	87090742	Association	163940	Milk yield	rs108988814	MY	Genome	SNP	25084281	-	-	holstein
BCS	6	87156735	Animal QTLdb	Health	87090738	87090742	Association	25255	Clinical mastitis	rs108988814	CM	SNP	Mendelian	23647142	Significant	Comparison-wise	holstein
BCS	6	87156735	Animal QTLdb	Health	87090738	87090742	Association	179583	Ketosis	rs108988814	KETO	Mendelian	Genome-wise	31311492	-	Significant	holstein
BCS	6	87156735	Animal QTLdb	Milk	87090738	87090742	Association	177366	Milk lactose yield	rs108988814	LACTYD	Genome	SNP	31447150	Comparison-wise	Mendelian	Fleckvieh
BCS	6	87156735	Animal QTLdb	Reproduction	87090738	87090742	Association	173421	Daughter pregnancy rate	rs108988814	DPR	SNP	Mendelian	31139206	Significant	Genome-wise	holstein
BCS	6	87156735	Animal QTLdb	Milk	87090738	87090742	Association	174468	Milk yield	rs108988814	MY	Genome	SNP	31139206	Genome-wise	Mendelian	holstein
BCS	6	87156735	Animal QTLdb	Reproduction	87090738	87090742	Association	176397	Conception rate	rs108988814	CONCRATE	SNP	Mendelian	31139206	Significant	Genome-wise	holstein
BCS	6	87156735	Animal QTLdb	Health	87090738	87090742	Association	175724	Somatic cell score	rs108988814	SCS	milk somatic cell score	Genome	31139206	Mendelian	SNP	holstein
BCS	6	87156735	Animal QTLdb	Milk	87090738	87090742	Association	175446	Milk protein yield	rs108988814	PY	milk protein yield	Genome	31139206	Mendelian	SNP	holstein
BCS	6	87156735	Animal QTLdb	Milk	87090738	87090742	Association	109929	Milk kappa-casein percentage	rs108988814	MKCASP	milk kappa-casein percentage	Genome	27485317	Mendelian	SNP	holstein
BCS	6	87156735	Animal QTLdb	Milk	87090738	87090742	Association	116626	Milk glycosylated kappa-casein percentage	rs108988814	MGKCASP	Mendelian	Experiment-wise	27485317	0.0799	Suggestive	holstein
BCS	6	87156735	Animal QTLdb	Milk	87090738	87090742	Association	117742	Milk unglycosylated kappa-casein percentage	rs108988814	MUGKCASP	Mendelian	Experiment-wise	27485317	0.0012	Significant	holstein
BCS	6	87156735	Animal QTLdb	Exterior	87090738	87090742	QTL	220930	Sole ulcer	rs385342252,rs108988814,rs110392219	SULC	Experiment-wise	Significant	31056323	-	>1000	holstein
BCS	6	87156735	Animal QTLdb	Reproduction	87090738	87090742	Association	42274	Calving ease (maternal)	rs108988814	CALEASE	SNP	Mendelian	21831322	Significant	Genome-wise	holstein
BCS	6	87156735	Animal QTLdb	Exterior	87090738	87090742	Association	42275	Foot angle	rs108988814	FANG	SNP	Mendelian	21831322	Significant	Genome-wise	holstein
BCS	6	87156735	Animal QTLdb	Exterior	87090738	87090742	Association	42276	Feet and leg conformation	rs108988814	FTLEG	SNP	Mendelian	21831322	Significant	Genome-wise	holstein
BCS	6	87156735	Animal QTLdb	Production	87090738	87090742	Association	42277	PTA type	rs108988814	PTAT	SNP	Mendelian	21831322	Significant	Genome-wise	holstein
BCS	6	87156735	Animal QTLdb	Exterior	87090738	87090742	Association	42278	Udder attachment	rs108988814	UA	SNP	Mendelian	21831322	Significant	Genome-wise	holstein
BCS	6	87156735	Animal QTLdb	Milk	87090738	87090742	Association	42279	Milk fat yield	rs108988814	FY	milk fat yield	Genome	21831322	Mendelian	SNP	holstein
BCS	6	87156735	Animal QTLdb	Production	87090738	87090742	Association	42280	Net merit	rs108988814	NM	Mendelian	Genome-wise	21831322	<0.05	Significant	holstein
BCS	6	87156735	Animal QTLdb	Production	87090738	87090742	Association	42281	Length of productive life	rs108988814	PL	SNP	Mendelian	21831322	Significant	Genome-wise	holstein
BCS	6	87156735	Animal QTLdb	Milk	87090738	87090742	Association	42282	Milk protein percentage	rs108988814	PP	milk protein percentage	Genome	21831322	Mendelian	SNP	holstein
BCS	6	87156735	Animal QTLdb	Milk	87090738	87090742	Association	42283	Milk protein yield	rs108988814	PY	milk protein yield	Genome	21831322	Mendelian	SNP	holstein
BCS	6	87156735	Animal QTLdb	Exterior	87090738	87090742	Association	42284	Rear leg placement - rear view	rs108988814	RLEGR	SNP	Mendelian	21831322	Significant	Genome-wise	holstein
BCS	6	87156735	Animal QTLdb	Exterior	87090738	87090742	Association	42285	Rear leg placement - side view	rs108988814	RLEGS	SNP	Mendelian	21831322	Significant	Genome-wise	holstein
BCS	6	87156735	Animal QTLdb	Production	87090738	87090742	Association	42286	Rump width	rs108988814	RUMWD	SNP	Mendelian	21831322	Significant	Genome-wise	holstein
BCS	6	87156735	Animal QTLdb	Reproduction	87090738	87090742	Association	42287	Calving ease	rs108988814	CALEASE	SNP	Mendelian	21831322	Significant	Genome-wise	holstein
BCS	6	87156735	Animal QTLdb	Health	87090738	87090742	Association	42288	Somatic cell score	rs108988814	SCS	milk somatic cell score	Genome	21831322	Mendelian	SNP	holstein
BCS	6	87156735	Animal QTLdb	Reproduction	87090738	87090742	Association	42289	Stillbirth	rs108988814	SB	SNP	Mendelian	21831322	Significant	Genome-wise	holstein
BCS	6	87156735	Animal QTLdb	Exterior	87090738	87090742	Association	42290	Strength	rs108988814	STR	SNP	Mendelian	21831322	Significant	Genome-wise	holstein
BCS	6	87156735	Animal QTLdb	Exterior	87090738	87090742	Association	42291	Udder depth	rs108988814	UDPTH	SNP	Mendelian	21831322	Significant	Genome-wise	holstein
BCS	6	87156735	Animal QTLdb	Milk	87093183	87093187	Association	137773	Milk fat yield	rs42768135	FY	milk fat yield	Genome	27760518	Mendelian	SNP	norwegian red
BCS	6	87156735	Animal QTLdb	Health	87093183	87093187	Association	137433	Clinical mastitis	rs42768135	CM	SNP	Mendelian	27760518	Significant	Chromosome-wise	norwegian red
BCS	6	87156735	Animal QTLdb	Health	87093183	87093187	Association	137539	Clinical mastitis	rs42768135	CM	SNP	Mendelian	27760518	Significant	Chromosome-wise	norwegian red
BCS	6	87156735	Animal QTLdb	Health	87093183	87093187	Association	137573	Clinical mastitis	rs42768135	CM	SNP	Mendelian	27760518	Significant	Chromosome-wise	norwegian red
BCS	6	87156735	Animal QTLdb	Milk	87093183	87093187	Association	137583	Milk yield	rs42768135	MY	Genome	SNP	27760518	Chromosome-wise	Mendelian	norwegian red
BCS	6	87156735	Animal QTLdb	Milk	87093183	87093187	Association	137612	Milk protein yield	rs42768135	PY	milk protein yield	Genome	27760518	Mendelian	SNP	norwegian red
BCS	6	87156735	Animal QTLdb	Production	87093183	87093187	Association	123198	Length of productive life	rs42768135	PL	SNP	Mendelian	27889128	Significant	Genome-wise	holstein
BCS	6	87156735	Animal QTLdb	Milk	87093183	87093187	Association	117743	Milk unglycosylated kappa-casein percentage	rs42768135	MUGKCASP	Mendelian	Experiment-wise	27485317	0.0012	Significant	holstein
BCS	6	87156735	Animal QTLdb	Milk	87093183	87093187	Association	116627	Milk glycosylated kappa-casein percentage	rs42768135	MGKCASP	Mendelian	Experiment-wise	27485317	0.0799	Suggestive	holstein
BCS	6	87156735	Animal QTLdb	Milk	87093183	87093187	Association	109930	Milk kappa-casein percentage	rs42768135	MKCASP	milk kappa-casein percentage	Genome	27485317	Mendelian	SNP	holstein
BCS	6	87156735	Animal QTLdb	Production	87093944	87093948	Association	123199	Length of productive life	rs42768145	PL	SNP	Mendelian	27889128	Significant	Genome-wise	holstein
BCS	6	87156735	Animal QTLdb	Health	87093944	87093948	Association	137434	Clinical mastitis	rs42768145	CM	SNP	Mendelian	27760518	Significant	Chromosome-wise	norwegian red
BCS	6	87156735	Animal QTLdb	Health	87093944	87093948	Association	137529	Clinical mastitis	rs42768145	CM	SNP	Mendelian	27760518	Significant	Chromosome-wise	norwegian red
BCS	6	87156735	Animal QTLdb	Health	87093944	87093948	Association	137553	Clinical mastitis	rs42768145	CM	SNP	Mendelian	27760518	Significant	Chromosome-wise	norwegian red
BCS	6	87156735	Animal QTLdb	Milk	87093944	87093948	Association	137584	Milk yield	rs42768145	MY	Genome	SNP	27760518	Chromosome-wise	Mendelian	norwegian red
BCS	6	87156735	Animal QTLdb	Milk	87093944	87093948	Association	137605	Milk protein yield	rs42768145	PY	milk protein yield	Genome	27760518	Mendelian	SNP	norwegian red
BCS	6	87156735	Animal QTLdb	Milk	87093944	87093948	Association	137774	Milk fat yield	rs42768145	FY	milk fat yield	Genome	27760518	Mendelian	SNP	norwegian red
BCS	6	87156735	Animal QTLdb	Milk	87097858	87097862	Association	137776	Milk fat yield	rs134055603	FY	milk fat yield	Genome	27760518	Mendelian	SNP	norwegian red
BCS	6	87156735	Animal QTLdb	Health	87097858	87097862	Association	137440	Clinical mastitis	rs134055603	CM	SNP	Mendelian	27760518	Significant	Chromosome-wise	norwegian red
BCS	6	87156735	Animal QTLdb	Health	87097858	87097862	Association	137533	Clinical mastitis	rs134055603	CM	SNP	Mendelian	27760518	Significant	Chromosome-wise	norwegian red
BCS	6	87156735	Animal QTLdb	Milk	87097858	87097862	Association	137590	Milk yield	rs134055603	MY	Genome	SNP	27760518	Chromosome-wise	Mendelian	norwegian red
BCS	6	87156735	Animal QTLdb	Milk	87097858	87097862	Association	137600	Milk protein yield	rs134055603	PY	milk protein yield	Genome	27760518	Mendelian	SNP	norwegian red
BCS	6	87156735	Animal QTLdb	Production	87097858	87097862	Association	122700	Length of productive life	rs134055603	PL	SNP	Mendelian	27889128	Significant	Genome-wise	holstein
BCS	6	87156735	Animal QTLdb	Production	87097858	87097862	Association	123182	Length of productive life	rs134055603	PL	SNP	Mendelian	27889128	Significant	Genome-wise	holstein
BCS	6	87156735	Animal QTLdb	Production	87097858	87097862	Association	123405	Length of productive life	rs134055603	PL	SNP	Mendelian	27889128	Significant	Genome-wise	holstein
BCS	6	87156735	Animal QTLdb	Health	87097858	87097862	Association	179547	Ketosis	rs134055603	KETO	Mendelian	Genome-wise	31311492	-	Significant	holstein
BCS	6	87156735	Animal QTLdb	Health	87097858	87097862	Association	179743	Ketosis	rs134055603	KETO	Mendelian	Genome-wise	31311492	-	Significant	holstein
BCS	6	87156735	Animal QTLdb	Production	87102418	87102422	Association	189499	Metabolic body weight	rs381365350	MBW	SNP	Mendelian	31931702	Significant	Genome-wise	charolais,gelbvieh,hereford,limousin,simmental,Angus
BCS	6	87156735	Animal QTLdb	Milk	87102738	87102742	Association	240672	Milk yield	rs135980787	MY	Genome	SNP	34828436	Significant	Chromosome-wise	holstein
BCS	6	87156735	Animal QTLdb	Health	87104185	87104189	Association	137446	Clinical mastitis	rs134668940	CM	SNP	Mendelian	27760518	Significant	Chromosome-wise	norwegian red
BCS	6	87156735	Animal QTLdb	Health	87104185	87104189	Association	137574	Clinical mastitis	rs134668940	CM	SNP	Mendelian	27760518	Significant	Chromosome-wise	norwegian red
BCS	6	87156735	Animal QTLdb	Milk	87104185	87104189	Association	137593	Milk yield	rs134668940	MY	Genome	SNP	27760518	Chromosome-wise	Mendelian	norwegian red
BCS	6	87156735	Animal QTLdb	Milk	87104185	87104189	Association	137644	Milk protein yield	rs134668940	PY	milk protein yield	Genome	27760518	Mendelian	SNP	norwegian red
BCS	6	87156735	Animal QTLdb	Milk	87104185	87104189	Association	109904	Milk kappa-casein percentage	rs134668940	MKCASP	milk kappa-casein percentage	Genome	27485317	Mendelian	SNP	holstein
BCS	6	87156735	Animal QTLdb	Milk	87104185	87104189	Association	117641	Milk unglycosylated kappa-casein percentage	rs134668940	MUGKCASP	Mendelian	Experiment-wise	27485317	0.0005	Significant	holstein
BCS	6	87156735	Animal QTLdb	Milk	87111826	87111830	Association	117321	Milk unglycosylated kappa-casein percentage	rs42767489	MUGKCASP	Mendelian	Experiment-wise	27485317	5.83E-06	Significant	holstein
BCS	6	87156735	Animal QTLdb	Milk	87111826	87111830	Association	109531	Milk kappa-casein percentage	rs42767489	MKCASP	milk kappa-casein percentage	Genome	27485317	Mendelian	SNP	holstein
BCS	6	87156735	Animal QTLdb	Milk	87111826	87111830	Association	114958	Milk glycosylated kappa-casein percentage	rs42767489	MGKCASP	Mendelian	Experiment-wise	27485317	0.0018	Significant	holstein
BCS	6	87156735	Animal QTLdb	Health	87111826	87111830	Association	137443	Clinical mastitis	rs42767489	CM	SNP	Mendelian	27760518	Significant	Chromosome-wise	norwegian red
BCS	6	87156735	Animal QTLdb	Health	87111826	87111830	Association	137550	Clinical mastitis	rs42767489	CM	SNP	Mendelian	27760518	Significant	Chromosome-wise	norwegian red
BCS	6	87156735	Animal QTLdb	Milk	87111826	87111830	Association	137596	Milk yield	rs42767489	MY	Genome	SNP	27760518	Chromosome-wise	Mendelian	norwegian red
BCS	6	87156735	Animal QTLdb	Milk	87111826	87111830	Association	137642	Milk protein yield	rs42767489	PY	milk protein yield	Genome	27760518	Mendelian	SNP	norwegian red
BCS	6	87156735	Animal QTLdb	Milk	87111826	87111830	Association	119988	Milk phosphorylated alpha-S2-casein percentage	rs42767489	MPAS2CP	Mendelian	Experiment-wise	27485317	0.0027	Significant	holstein
BCS	6	87156735	Animal QTLdb	Milk	87111826	87111830	Association	119595	Milk alpha-S2-casein percentage	rs42767489	MAS2CP	Genome	SNP	27485317	Experiment-wise	Mendelian	holstein
BCS	6	87156735	Animal QTLdb	Milk	87113118	87113122	Association	168281	Milk protein yield	rs385037883	PY	milk protein yield	Genome	30696404	Mendelian	SNP	holstein
BCS	6	87156735	Animal QTLdb	Milk	87113118	87113122	Association	168312	Milk yield	rs385037883	MY	Genome	SNP	30696404	Experiment-wise	Mendelian	holstein
BCS	6	87156735	Animal QTLdb	Milk	87113118	87113122	QTL	156709	Milk yield	rs110484192,rs385037883,rs385037883	MY	Genome	SNP	29751743	Genome-wise	Mendelian	holstein
BCS	6	87156735	Animal QTLdb	Milk	87115213	87115217	Association	120048	Milk phosphorylated alpha-S2-casein percentage	rs42767482	MPAS2CP	Mendelian	Experiment-wise	27485317	0.0270	Significant	holstein
BCS	6	87156735	Animal QTLdb	Milk	87115213	87115217	Association	119658	Milk alpha-S2-casein percentage	rs42767482	MAS2CP	Genome	SNP	27485317	Experiment-wise	Mendelian	holstein
BCS	6	87156735	Animal QTLdb	Health	87115213	87115217	Association	137447	Clinical mastitis	rs42767482	CM	SNP	Mendelian	27760518	Significant	Chromosome-wise	norwegian red
BCS	6	87156735	Animal QTLdb	Health	87115213	87115217	Association	137555	Clinical mastitis	rs42767482	CM	SNP	Mendelian	27760518	Significant	Chromosome-wise	norwegian red
BCS	6	87156735	Animal QTLdb	Milk	87115213	87115217	Association	137710	Milk protein yield	rs42767482	PY	milk protein yield	Genome	27760518	Mendelian	SNP	norwegian red
BCS	6	87156735	Animal QTLdb	Milk	87115213	87115217	Association	114802	Milk glycosylated kappa-casein percentage	rs42767482	MGKCASP	Mendelian	Experiment-wise	27485317	0.0003	Significant	holstein
BCS	6	87156735	Animal QTLdb	Milk	87115213	87115217	Association	117345	Milk unglycosylated kappa-casein percentage	rs42767482	MUGKCASP	Mendelian	Experiment-wise	27485317	8.91E-06	Significant	holstein
BCS	6	87156735	Animal QTLdb	Milk	87115213	87115217	Association	109470	Milk kappa-casein percentage	rs42767482	MKCASP	milk kappa-casein percentage	Genome	27485317	Mendelian	SNP	holstein
BCS	6	87156735	Animal QTLdb	Health	87115911	87115915	Association	179555	Ketosis	rs135400996	KETO	Mendelian	Genome-wise	31311492	-	Significant	holstein
BCS	6	87156735	Animal QTLdb	Milk	87121128	87121132	Association	109471	Milk kappa-casein percentage	rs136486523	MKCASP	milk kappa-casein percentage	Genome	27485317	Mendelian	SNP	holstein
BCS	6	87156735	Animal QTLdb	Milk	87121128	87121132	Association	114803	Milk glycosylated kappa-casein percentage	rs136486523	MGKCASP	Mendelian	Experiment-wise	27485317	0.0003	Significant	holstein
BCS	6	87156735	Animal QTLdb	Milk	87121128	87121132	Association	117346	Milk unglycosylated kappa-casein percentage	rs136486523	MUGKCASP	Mendelian	Experiment-wise	27485317	8.91E-06	Significant	holstein
BCS	6	87156735	Animal QTLdb	Milk	87121128	87121132	Association	137711	Milk protein yield	rs136486523	PY	milk protein yield	Genome	27760518	Mendelian	SNP	norwegian red
BCS	6	87156735	Animal QTLdb	Health	87121128	87121132	Association	137448	Clinical mastitis	rs136486523	CM	SNP	Mendelian	27760518	Significant	Chromosome-wise	norwegian red
BCS	6	87156735	Animal QTLdb	Health	87121128	87121132	Association	137556	Clinical mastitis	rs136486523	CM	SNP	Mendelian	27760518	Significant	Chromosome-wise	norwegian red
BCS	6	87156735	Animal QTLdb	Milk	87121128	87121132	Association	119659	Milk alpha-S2-casein percentage	rs136486523	MAS2CP	Genome	SNP	27485317	Experiment-wise	Mendelian	holstein
BCS	6	87156735	Animal QTLdb	Milk	87121128	87121132	Association	120049	Milk phosphorylated alpha-S2-casein percentage	rs136486523	MPAS2CP	Mendelian	Experiment-wise	27485317	0.0270	Significant	holstein
BCS	6	87156735	Animal QTLdb	Milk	87125627	87125631	Association	120050	Milk phosphorylated alpha-S2-casein percentage	rs42767467	MPAS2CP	Mendelian	Experiment-wise	27485317	0.0270	Significant	holstein
BCS	6	87156735	Animal QTLdb	Milk	87125627	87125631	Association	119660	Milk alpha-S2-casein percentage	rs42767467	MAS2CP	Genome	SNP	27485317	Experiment-wise	Mendelian	holstein
BCS	6	87156735	Animal QTLdb	Health	87125627	87125631	Association	137449	Clinical mastitis	rs42767467	CM	SNP	Mendelian	27760518	Significant	Chromosome-wise	norwegian red
BCS	6	87156735	Animal QTLdb	Health	87125627	87125631	Association	137557	Clinical mastitis	rs42767467	CM	SNP	Mendelian	27760518	Significant	Chromosome-wise	norwegian red
BCS	6	87156735	Animal QTLdb	Milk	87125627	87125631	Association	137712	Milk protein yield	rs42767467	PY	milk protein yield	Genome	27760518	Mendelian	SNP	norwegian red
BCS	6	87156735	Animal QTLdb	Milk	87125627	87125631	Association	117347	Milk unglycosylated kappa-casein percentage	rs42767467	MUGKCASP	Mendelian	Experiment-wise	27485317	8.91E-06	Significant	holstein
BCS	6	87156735	Animal QTLdb	Milk	87125627	87125631	Association	109472	Milk kappa-casein percentage	rs42767467	MKCASP	milk kappa-casein percentage	Genome	27485317	Mendelian	SNP	holstein
BCS	6	87156735	Animal QTLdb	Milk	87125627	87125631	Association	114804	Milk glycosylated kappa-casein percentage	rs42767467	MGKCASP	Mendelian	Experiment-wise	27485317	0.0003	Significant	holstein
BCS	6	87156735	Animal QTLdb	Health	87127143	87127147	Association	238671	Clinical mastitis	rs208105492	CM	SIG of SEL	Chromosome-wise	34288907	<1E-5	Significant	holstein
BCS	6	87156735	Animal QTLdb	Exterior	87130862	87130866	Association	147068	Angularity	rs136287830	ANG	SNP	Mendelian	29115939	Significant	Genome-wise	holstein
BCS	6	87156735	Animal QTLdb	Milk	87130862	87130866	Association	137696	Milk protein yield	rs136287830	PY	milk protein yield	Genome	27760518	Mendelian	SNP	norwegian red
BCS	6	87156735	Animal QTLdb	Health	87130862	87130866	Association	137461	Clinical mastitis	rs136287830	CM	SNP	Mendelian	27760518	Significant	Chromosome-wise	norwegian red
BCS	6	87156735	Animal QTLdb	Production	87130862	87130866	Association	123458	Length of productive life	rs136287830	PL	SNP	Mendelian	27889128	Significant	Genome-wise	holstein
BCS	6	87156735	Animal QTLdb	Production	87130862	87130866	Association	123183	Length of productive life	rs136287830	PL	SNP	Mendelian	27889128	Significant	Genome-wise	holstein
BCS	6	87156735	Animal QTLdb	Production	87130862	87130866	Association	122701	Length of productive life	rs136287830	PL	SNP	Mendelian	27889128	Significant	Genome-wise	holstein
BCS	6	87156735	Animal QTLdb	Milk	87130862	87130866	Association	24992	Milk yield	rs136287830	MY	Genome	SNP	24456127	Comparison-wise	Mendelian	holstein,jersey
BCS	6	87156735	Animal QTLdb	Health	87134319	87134323	Association	181849	Clinical mastitis	rs384217042	CM	SNP	Mendelian	31931710	Significant	Comparison-wise	holstein
BCS	6	87156735	Animal QTLdb	Health	87135612	87135616	Association	137450	Clinical mastitis	rs110346098	CM	SNP	Mendelian	27760518	Significant	Chromosome-wise	norwegian red
BCS	6	87156735	Animal QTLdb	Health	87135612	87135616	Association	137558	Clinical mastitis	rs110346098	CM	SNP	Mendelian	27760518	Significant	Chromosome-wise	norwegian red
BCS	6	87156735	Animal QTLdb	Milk	87135612	87135616	Association	137713	Milk protein yield	rs110346098	PY	milk protein yield	Genome	27760518	Mendelian	SNP	norwegian red
BCS	6	87156735	Animal QTLdb	Milk	87135612	87135616	Association	119661	Milk alpha-S2-casein percentage	rs110346098	MAS2CP	Genome	SNP	27485317	Experiment-wise	Mendelian	holstein
BCS	6	87156735	Animal QTLdb	Milk	87135612	87135616	Association	120051	Milk phosphorylated alpha-S2-casein percentage	rs110346098	MPAS2CP	Mendelian	Experiment-wise	27485317	0.0270	Significant	holstein
BCS	6	87156735	Animal QTLdb	Milk	87135612	87135616	Association	114805	Milk glycosylated kappa-casein percentage	rs110346098	MGKCASP	Mendelian	Experiment-wise	27485317	0.0003	Significant	holstein
BCS	6	87156735	Animal QTLdb	Milk	87135612	87135616	Association	117348	Milk unglycosylated kappa-casein percentage	rs110346098	MUGKCASP	Mendelian	Experiment-wise	27485317	8.91E-06	Significant	holstein
BCS	6	87156735	Animal QTLdb	Milk	87135612	87135616	Association	109473	Milk kappa-casein percentage	rs110346098	MKCASP	milk kappa-casein percentage	Genome	27485317	Mendelian	SNP	holstein
BCS	6	87156735	Animal QTLdb	Milk	87136750	87136754	Association	109474	Milk kappa-casein percentage	rs109127879	MKCASP	milk kappa-casein percentage	Genome	27485317	Mendelian	SNP	holstein
BCS	6	87156735	Animal QTLdb	Milk	87136750	87136754	Association	114806	Milk glycosylated kappa-casein percentage	rs109127879	MGKCASP	Mendelian	Experiment-wise	27485317	0.0003	Significant	holstein
BCS	6	87156735	Animal QTLdb	Milk	87136750	87136754	Association	117349	Milk unglycosylated kappa-casein percentage	rs109127879	MUGKCASP	Mendelian	Experiment-wise	27485317	8.91E-06	Significant	holstein
BCS	6	87156735	Animal QTLdb	Milk	87136750	87136754	Association	120052	Milk phosphorylated alpha-S2-casein percentage	rs109127879	MPAS2CP	Mendelian	Experiment-wise	27485317	0.0270	Significant	holstein
BCS	6	87156735	Animal QTLdb	Milk	87136750	87136754	Association	119662	Milk alpha-S2-casein percentage	rs109127879	MAS2CP	Genome	SNP	27485317	Experiment-wise	Mendelian	holstein
BCS	6	87156735	Animal QTLdb	Milk	87136750	87136754	Association	137714	Milk protein yield	rs109127879	PY	milk protein yield	Genome	27760518	Mendelian	SNP	norwegian red
BCS	6	87156735	Animal QTLdb	Health	87136750	87136754	Association	137451	Clinical mastitis	rs109127879	CM	SNP	Mendelian	27760518	Significant	Chromosome-wise	norwegian red
BCS	6	87156735	Animal QTLdb	Health	87136750	87136754	Association	137559	Clinical mastitis	rs109127879	CM	SNP	Mendelian	27760518	Significant	Chromosome-wise	norwegian red
BCS	6	87156735	Animal QTLdb	Health	87141118	87141122	Association	137452	Clinical mastitis	rs42767280	CM	SNP	Mendelian	27760518	Significant	Chromosome-wise	norwegian red
BCS	6	87156735	Animal QTLdb	Health	87141118	87141122	Association	137560	Clinical mastitis	rs42767280	CM	SNP	Mendelian	27760518	Significant	Chromosome-wise	norwegian red
BCS	6	87156735	Animal QTLdb	Milk	87141118	87141122	Association	137701	Milk protein yield	rs42767280	PY	milk protein yield	Genome	27760518	Mendelian	SNP	norwegian red
BCS	6	87156735	Animal QTLdb	Milk	87141118	87141122	Association	119663	Milk alpha-S2-casein percentage	rs42767280	MAS2CP	Genome	SNP	27485317	Experiment-wise	Mendelian	holstein
BCS	6	87156735	Animal QTLdb	Milk	87141118	87141122	Association	120053	Milk phosphorylated alpha-S2-casein percentage	rs42767280	MPAS2CP	Mendelian	Experiment-wise	27485317	0.0270	Significant	holstein
BCS	6	87156735	Animal QTLdb	Milk	87141118	87141122	Association	117350	Milk unglycosylated kappa-casein percentage	rs42767280	MUGKCASP	Mendelian	Experiment-wise	27485317	8.91E-06	Significant	holstein
BCS	6	87156735	Animal QTLdb	Milk	87141118	87141122	Association	109475	Milk kappa-casein percentage	rs42767280	MKCASP	milk kappa-casein percentage	Genome	27485317	Mendelian	SNP	holstein
BCS	6	87156735	Animal QTLdb	Milk	87141118	87141122	Association	114807	Milk glycosylated kappa-casein percentage	rs42767280	MGKCASP	Mendelian	Experiment-wise	27485317	0.0003	Significant	holstein
BCS	6	87156735	Animal QTLdb	Milk	87141833	87141837	Association	114808	Milk glycosylated kappa-casein percentage	rs42767299	MGKCASP	Mendelian	Experiment-wise	27485317	0.0003	Significant	holstein
BCS	6	87156735	Animal QTLdb	Milk	87141833	87141837	Association	117351	Milk unglycosylated kappa-casein percentage	rs42767299	MUGKCASP	Mendelian	Experiment-wise	27485317	8.91E-06	Significant	holstein
BCS	6	87156735	Animal QTLdb	Milk	87141833	87141837	Association	109476	Milk kappa-casein percentage	rs42767299	MKCASP	milk kappa-casein percentage	Genome	27485317	Mendelian	SNP	holstein
BCS	6	87156735	Animal QTLdb	Milk	87141833	87141837	Association	120054	Milk phosphorylated alpha-S2-casein percentage	rs42767299	MPAS2CP	Mendelian	Experiment-wise	27485317	0.0270	Significant	holstein
BCS	6	87156735	Animal QTLdb	Milk	87141833	87141837	Association	119664	Milk alpha-S2-casein percentage	rs42767299	MAS2CP	Genome	SNP	27485317	Experiment-wise	Mendelian	holstein
BCS	6	87156735	Animal QTLdb	Milk	87141833	87141837	Association	137702	Milk protein yield	rs42767299	PY	milk protein yield	Genome	27760518	Mendelian	SNP	norwegian red
BCS	6	87156735	Animal QTLdb	Health	87141833	87141837	Association	137453	Clinical mastitis	rs42767299	CM	SNP	Mendelian	27760518	Significant	Chromosome-wise	norwegian red
BCS	6	87156735	Animal QTLdb	Health	87141833	87141837	Association	137561	Clinical mastitis	rs42767299	CM	SNP	Mendelian	27760518	Significant	Chromosome-wise	norwegian red
BCS	6	87156735	Animal QTLdb	Health	87142722	87142726	Association	137454	Clinical mastitis	rs135280858	CM	SNP	Mendelian	27760518	Significant	Chromosome-wise	norwegian red
BCS	6	87156735	Animal QTLdb	Health	87142722	87142726	Association	137562	Clinical mastitis	rs135280858	CM	SNP	Mendelian	27760518	Significant	Chromosome-wise	norwegian red
BCS	6	87156735	Animal QTLdb	Milk	87142722	87142726	Association	137703	Milk protein yield	rs135280858	PY	milk protein yield	Genome	27760518	Mendelian	SNP	norwegian red
BCS	6	87156735	Animal QTLdb	Milk	87143503	87143507	Association	137704	Milk protein yield	rs42767439	PY	milk protein yield	Genome	27760518	Mendelian	SNP	norwegian red
BCS	6	87156735	Animal QTLdb	Health	87143503	87143507	Association	137455	Clinical mastitis	rs42767439	CM	SNP	Mendelian	27760518	Significant	Chromosome-wise	norwegian red
BCS	6	87156735	Animal QTLdb	Health	87143503	87143507	Association	137563	Clinical mastitis	rs42767439	CM	SNP	Mendelian	27760518	Significant	Chromosome-wise	norwegian red
BCS	6	87156735	Animal QTLdb	Health	87146268	87146272	Association	137456	Clinical mastitis	rs42767257	CM	SNP	Mendelian	27760518	Significant	Chromosome-wise	norwegian red
BCS	6	87156735	Animal QTLdb	Health	87146268	87146272	Association	137564	Clinical mastitis	rs42767257	CM	SNP	Mendelian	27760518	Significant	Chromosome-wise	norwegian red
BCS	6	87156735	Animal QTLdb	Milk	87146268	87146272	Association	137705	Milk protein yield	rs42767257	PY	milk protein yield	Genome	27760518	Mendelian	SNP	norwegian red
BCS	6	87156735	Animal QTLdb	Milk	87149221	87149225	Association	240808	Milk yield	rs42766509	MY	Genome	SNP	34828436	Significant	Chromosome-wise	holstein
BCS	6	87156735	Animal QTLdb	Milk	87149375	87149379	Association	240695	Milk yield	rs137661118	MY	Genome	SNP	34828436	Significant	Chromosome-wise	holstein
BCS	6	87156735	Animal QTLdb	Milk	87149435	87149439	Association	240644	Milk yield	rs133542765	MY	Genome	SNP	34828436	Significant	Chromosome-wise	holstein
BCS	6	87156735	Animal QTLdb	Milk	87149467	87149471	Association	240690	Milk yield	rs137223263	MY	Genome	SNP	34828436	Significant	Chromosome-wise	holstein
BCS	6	87156735	Animal QTLdb	Milk	87149557	87149561	Association	240761	Milk yield	rs381998708	MY	Genome	SNP	34828436	Significant	Chromosome-wise	holstein
BCS	6	87156735	Animal QTLdb	Milk	87149619	87149623	Association	240807	Milk yield	rs42766507	MY	Genome	SNP	34828436	Significant	Chromosome-wise	holstein
BCS	6	87156735	Animal QTLdb	Milk	87151374	87151378	Association	240804	Milk yield	rs42766503	MY	Genome	SNP	34828436	Significant	Chromosome-wise	holstein
BCS	6	87156735	Animal QTLdb	Milk	87151522	87151526	Association	240803	Milk yield	rs42766502	MY	Genome	SNP	34828436	Significant	Chromosome-wise	holstein
BCS	6	87156735	Animal QTLdb	Milk	87151554	87151558	Association	240802	Milk yield	rs42766501	MY	Genome	SNP	34828436	Significant	Chromosome-wise	holstein
BCS	6	87156735	Animal QTLdb	Milk	87151575	87151579	Association	240665	Milk yield	rs135655455	MY	Genome	SNP	34828436	Significant	Chromosome-wise	holstein
BCS	6	87156735	Animal QTLdb	Milk	87151622	87151626	Association	240800	Milk yield	rs42766499	MY	Genome	SNP	34828436	Significant	Chromosome-wise	holstein
BCS	6	87156735	Animal QTLdb	Milk	87151653	87151657	Association	240801	Milk yield	rs42766500	MY	Genome	SNP	34828436	Significant	Chromosome-wise	holstein
BCS	6	87156735	Animal QTLdb	Milk	87151674	87151678	Association	240798	Milk yield	rs42766497	MY	Genome	SNP	34828436	Significant	Chromosome-wise	holstein
BCS	6	87156735	Animal QTLdb	Milk	87151842	87151846	Association	243487	Milk yield	holstein	MY	SNP	-	34828436	Significant	Chromosome-wise	milk amount
BCS	6	87156735	Animal QTLdb	Milk	87152316	87152320	Association	240797	Milk yield	rs42766496	MY	Genome	SNP	34828436	Significant	Chromosome-wise	holstein
BCS	6	87156735	Animal QTLdb	Milk	87152342	87152346	Association	240796	Milk yield	rs42766495	MY	Genome	SNP	34828436	Significant	Chromosome-wise	holstein
BCS	6	87156735	Animal QTLdb	Milk	87152342	87152346	Association	137706	Milk protein yield	rs42766495	PY	milk protein yield	Genome	27760518	Mendelian	SNP	norwegian red
BCS	6	87156735	Animal QTLdb	Health	87152342	87152346	Association	137457	Clinical mastitis	rs42766495	CM	SNP	Mendelian	27760518	Significant	Chromosome-wise	norwegian red
BCS	6	87156735	Animal QTLdb	Health	87152342	87152346	Association	137565	Clinical mastitis	rs42766495	CM	SNP	Mendelian	27760518	Significant	Chromosome-wise	norwegian red
BCS	6	87156735	Animal QTLdb	Milk	87152421	87152425	Association	240795	Milk yield	rs42766494	MY	Genome	SNP	34828436	Significant	Chromosome-wise	holstein
BCS	6	87156735	Animal QTLdb	Milk	87152476	87152480	Association	240794	Milk yield	rs42766493	MY	Genome	SNP	34828436	Significant	Chromosome-wise	holstein
BCS	6	87156735	Animal QTLdb	Milk	87152567	87152571	Association	240793	Milk yield	rs42766492	MY	Genome	SNP	34828436	Significant	Chromosome-wise	holstein
BCS	6	87156735	Animal QTLdb	Milk	87152890	87152894	Association	240689	Milk yield	rs137220731	MY	Genome	SNP	34828436	Significant	Chromosome-wise	holstein
BCS	6	87156735	Animal QTLdb	Milk	87152985	87152989	Association	240673	Milk yield	rs136167819	MY	Genome	SNP	34828436	Significant	Chromosome-wise	holstein
BCS	6	87156735	Animal QTLdb	Milk	87153160	87153164	Association	240792	Milk yield	rs42766489	MY	Genome	SNP	34828436	Significant	Chromosome-wise	holstein
BCS	6	87156735	Animal QTLdb	Milk	87153412	87153416	Association	240687	Milk yield	rs137147462	MY	Genome	SNP	34828436	Significant	Chromosome-wise	holstein
BCS	6	87156735	Animal QTLdb	Health	87153412	87153416	Association	137458	Clinical mastitis	rs137147462	CM	SNP	Mendelian	27760518	Significant	Chromosome-wise	norwegian red
BCS	6	87156735	Animal QTLdb	Health	87153412	87153416	Association	137566	Clinical mastitis	rs137147462	CM	SNP	Mendelian	27760518	Significant	Chromosome-wise	norwegian red
BCS	6	87156735	Animal QTLdb	Milk	87153412	87153416	Association	137707	Milk protein yield	rs137147462	PY	milk protein yield	Genome	27760518	Mendelian	SNP	norwegian red
BCS	6	87156735	Animal QTLdb	Milk	87153412	87153416	Association	249619	Milk protein yield	rs137147462	PY	milk protein yield	Genome	34828436	Chromosome-wise	SNP	holstein
BCS	6	87156735	Animal QTLdb	Milk	87153412	87153416	Association	175447	Milk protein yield	rs137147462	PY	milk protein yield	Genome	31139206	Mendelian	SNP	holstein
BCS	6	87156735	Animal QTLdb	Health	87153412	87153416	Association	175725	Somatic cell score	rs137147462	SCS	milk somatic cell score	Genome	31139206	Mendelian	SNP	holstein
BCS	6	87156735	Animal QTLdb	Reproduction	87153412	87153416	Association	176398	Conception rate	rs137147462	CONCRATE	SNP	Mendelian	31139206	Significant	Genome-wise	holstein
BCS	6	87156735	Animal QTLdb	Milk	87153412	87153416	Association	176000	Milk yield	rs137147462	MY	Genome	SNP	31139206	Genome-wise	Mendelian	holstein
BCS	6	87156735	Animal QTLdb	Health	87153412	87153416	Association	179561	Ketosis	rs137147462	KETO	Mendelian	Genome-wise	31311492	-	Significant	holstein
BCS	6	87156735	Animal QTLdb	Health	87153412	87153416	Association	179837	Ketosis	rs137147462	KETO	Mendelian	Genome-wise	31311492	-	Significant	holstein
BCS	6	87156735	Animal QTLdb	Milk	87153412	87153416	Association	174469	Milk yield	rs137147462	MY	Genome	SNP	31139206	Genome-wise	Mendelian	holstein
BCS	6	87156735	Animal QTLdb	Reproduction	87153412	87153416	Association	173422	Daughter pregnancy rate	rs137147462	DPR	SNP	Mendelian	31139206	Significant	Genome-wise	holstein
BCS	6	87156735	Animal QTLdb	Milk	87153412	87153416	Association	174115	Milk fat yield	rs137147462	FY	milk fat yield	Genome	31139206	Mendelian	SNP	holstein
BCS	6	87156735	Animal QTLdb	Milk	87155917	87155921	Association	137680	Milk protein yield	rs109066341	PY	milk protein yield	Genome	27760518	Mendelian	SNP	norwegian red
BCS	6	87156735	Animal QTLdb	Health	87155917	87155921	Association	137406	Clinical mastitis	rs109066341	CM	SNP	Mendelian	27760518	Significant	Chromosome-wise	norwegian red
BCS	6	87156735	Animal QTLdb	Health	87155917	87155921	Association	137526	Clinical mastitis	rs109066341	CM	SNP	Mendelian	27760518	Significant	Chromosome-wise	norwegian red
BCS	6	87156735	Animal QTLdb	Health	87155917	87155921	Association	137546	Clinical mastitis	rs109066341	CM	SNP	Mendelian	27760518	Significant	Chromosome-wise	norwegian red
BCS	6	87156735	Animal QTLdb	Milk	87155917	87155921	Association	119628	Milk alpha-S2-casein percentage	rs109066341	MAS2CP	Genome	SNP	27485317	Experiment-wise	Mendelian	holstein
BCS	6	87156735	Animal QTLdb	Milk	87155917	87155921	Association	119992	Milk phosphorylated alpha-S2-casein percentage	rs109066341	MPAS2CP	Mendelian	Experiment-wise	27485317	0.0035	Significant	holstein
BCS	6	87156735	Animal QTLdb	Milk	87155917	87155921	Association	109842	Milk kappa-casein percentage	rs109066341	MKCASP	milk kappa-casein percentage	Genome	27485317	Mendelian	SNP	holstein
BCS	6	87156735	Animal QTLdb	Milk	87155917	87155921	Association	115305	Milk glycosylated kappa-casein percentage	rs109066341	MGKCASP	Mendelian	Experiment-wise	27485317	0.0109	Significant	holstein
BCS	6	87156735	Animal QTLdb	Milk	87155917	87155921	Association	117777	Milk unglycosylated kappa-casein percentage	rs109066341	MUGKCASP	Mendelian	Experiment-wise	27485317	0.0018	Significant	holstein
BCS	6	87156735	Animal QTLdb	Milk	87156733	87156737	Association	117778	Milk unglycosylated kappa-casein percentage	rs42766480	MUGKCASP	Mendelian	Experiment-wise	27485317	0.0018	Significant	holstein
BCS	6	87156735	Animal QTLdb	Milk	87156733	87156737	Association	109843	Milk kappa-casein percentage	rs42766480	MKCASP	milk kappa-casein percentage	Genome	27485317	Mendelian	SNP	holstein
BCS	6	87156735	Animal QTLdb	Milk	87156733	87156737	Association	115306	Milk glycosylated kappa-casein percentage	rs42766480	MGKCASP	Mendelian	Experiment-wise	27485317	0.0109	Significant	holstein
BCS	6	87156735	Animal QTLdb	Milk	87156733	87156737	Association	174116	Milk fat yield	rs42766480	FY	milk fat yield	Genome	31139206	Mendelian	SNP	holstein
BCS	6	87156735	Animal QTLdb	Reproduction	87156733	87156737	Association	173423	Daughter pregnancy rate	rs42766480	DPR	SNP	Mendelian	31139206	Significant	Genome-wise	holstein
BCS	6	87156735	Animal QTLdb	Milk	87156733	87156737	Association	174470	Milk yield	rs42766480	MY	Genome	SNP	31139206	Genome-wise	Mendelian	holstein
BCS	6	87156735	Animal QTLdb	Health	87156733	87156737	Association	179924	Ketosis	rs42766480	KETO	Mendelian	Genome-wise	31311492	-	Significant	holstein
BCS	6	87156735	Animal QTLdb	Milk	87156733	87156737	Association	176001	Milk yield	rs42766480	MY	Genome	SNP	31139206	Genome-wise	Mendelian	holstein
[truncated: 908 more rows]

## Sheet: BODY_DEPTH-GENE
Trait	BTA	SNP Position	SNP_id	gene_id	gene_name	p-value	MAF	Effect
BODY_DEPTH	3	3248489	rs109285537	ENSBTAG00000010009	TMCO1	1.76728e-05	0.17331	-0.678352
BODY_DEPTH	3	3248489	rs109285537	ENSBTAG00000017852	ALDH9A1	1.76728e-05	0.17331	-0.678352
BODY_DEPTH	3	3248489	rs109285537	ENSBTAG00000010265	MGST3	1.76728e-05	0.17331	-0.678352
BODY_DEPTH	5	86668039	rs135033432	ENSBTAG00000022360	SOX5	1.23388e-05	0.1329	1.04077
BODY_DEPTH	5	87757852	rs135250417	ENSBTAG00000001673	C2CD5	9.40519e-07	0.40851	0.588927
BODY_DEPTH	5	88379767	rs109795387	ENSBTAG00000019294	ABCC9	6.27568e-06	0.46414	-0.540366
BODY_DEPTH	5	88379767	rs109795387	ENSBTAG00000002551	KCNJ8	6.27568e-06	0.46414	-0.540366
BODY_DEPTH	5	88687403	rs136530412	ENSBTAG00000013333	GYS2	9.26652e-06	0.46074	-0.54547
BODY_DEPTH	5	88687403	rs136530412	ENSBTAG00000053951	SPX	9.26652e-06	0.46074	-0.54547
BODY_DEPTH	5	88687403	rs136530412	ENSBTAG00000000379	GOLT1B	9.26652e-06	0.46074	-0.54547
BODY_DEPTH	5	88687403	rs136530412	ENSBTAG00000021083	RECQL	9.26652e-06	0.46074	-0.54547
BODY_DEPTH	5	88687403	rs136530412	ENSBTAG00000021078	PYROXD1	9.26652e-06	0.46074	-0.54547
BODY_DEPTH	9	100204200	rs133168118	-	-	6.11646e-06	0.07603	-0.868002
BODY_DEPTH	9	100567862	rs136337205	ENSBTAG00000007758	PDE10A	8.55864e-06	0.13359	0.72938
BODY_DEPTH	11	76875084	rs108938667	-	-	5.64073e-08	0.48633	-0.789232
BODY_DEPTH	11	76915355	rs110632976	-	-	6.3014e-07	0.49303	-0.717786
BODY_DEPTH	11	75301517	rs109018444	ENSBTAG00000017255	ATAD2B	1.82572e-05	0.33519	0.592379
BODY_DEPTH	11	75301517	rs109018444	ENSBTAG00000021969	KLHL29	1.82572e-05	0.33519	0.592379
BODY_DEPTH	11	77740182	rs3423322590	ENSBTAG00000051889	TDRD15	2.46741e-06	0.41249	-0.63518
BODY_DEPTH	11	76829758	rs137570291	-	-	9.13523e-06	0.49252	0.621529
BODY_DEPTH	11	76910156	rs136262208	-	-	2.00674e-05	0.15647	-0.748674
BODY_DEPTH	11	76738472	rs133999160	-	-	2.02754e-05	0.42184	-0.568828
BODY_DEPTH	14	61489677	rs134380044	ENSBTAG00000013513	ATP6V1C1	2.34737e-05	0.20276	-0.640281
BODY_DEPTH	14	61489677	rs134380044	ENSBTAG00000007943	AZIN1	2.34737e-05	0.20276	-0.640281
BODY_DEPTH	20	31034452	rs41567173	ENSBTAG00000033187	NA	5.47801e-06	0.16203	0.829413
BODY_DEPTH	20	31069095	rs29022980	ENSBTAG00000033187	NA	5.6959e-06	0.16377	0.824291
BODY_DEPTH	20	31069095	rs29022980	ENSBTAG00000011885	NNT	5.6959e-06	0.16377	0.824291
BODY_DEPTH	20	31094282	rs134893516	ENSBTAG00000033187	NA	4.99575e-06	0.1647	0.83267
BODY_DEPTH	20	31094282	rs134893516	ENSBTAG00000011885	NNT	4.99575e-06	0.1647	0.83267
BODY_DEPTH	20	31134096	rs29018641	ENSBTAG00000033187	NA	5.49134e-06	0.16205	0.829389
BODY_DEPTH	20	31134096	rs29018641	ENSBTAG00000011885	NNT	5.49134e-06	0.16205	0.829389
BODY_DEPTH	20	31177589	rs41580285	ENSBTAG00000033187	NA	9.948e-06	0.19904	0.737756
BODY_DEPTH	20	31177589	rs41580285	ENSBTAG00000011885	NNT	9.948e-06	0.19904	0.737756
BODY_DEPTH	20	31177589	rs41580285	ENSBTAG00000020376	PAIP1	9.948e-06	0.19904	0.737756
BODY_DEPTH	20	31912365	rs41639261	ENSBTAG00000001335	GHR	2.43003e-07	0.24203	-0.799799
BODY_DEPTH	20	32009781	rs110482506	ENSBTAG00000001335	GHR	6.29576e-07	0.24392	-0.771482
BODY_DEPTH	20	32629298	rs135891055	ENSBTAG00000016981	FBXO4	1.09336e-05	0.20293	-0.703693
BODY_DEPTH	20	32629298	rs135891055	ENSBTAG00000004929	RIMOC1	1.09336e-05	0.20293	-0.703693
BODY_DEPTH	20	32629298	rs135891055	ENSBTAG00000033186	OXCT1	1.09336e-05	0.20293	-0.703693
BODY_DEPTH	20	33256142	rs42376179	ENSBTAG00000010822	PLCXD3	1.48531e-05	0.2404	-0.66894
BODY_DEPTH	20	33256142	rs42376179	ENSBTAG00000014177	C6	1.48531e-05	0.2404	-0.66894
BODY_DEPTH	20	33275529	rs137300246	ENSBTAG00000010822	PLCXD3	4.81508e-06	0.16334	-0.849195
BODY_DEPTH	20	33275529	rs137300246	ENSBTAG00000014177	C6	4.81508e-06	0.16334	-0.849195
BODY_DEPTH	20	33312140	rs110708973	ENSBTAG00000010822	PLCXD3	2.37669e-06	0.1486	-0.905656
BODY_DEPTH	20	33312140	rs110708973	ENSBTAG00000014177	C6	2.37669e-06	0.1486	-0.905656
BODY_DEPTH	20	33314180	rs134597209	ENSBTAG00000010822	PLCXD3	1.12978e-06	0.1651	0.902376
BODY_DEPTH	20	33314180	rs134597209	ENSBTAG00000014177	C6	1.12978e-06	0.1651	0.902376
BODY_DEPTH	20	33323766	rs43001858	ENSBTAG00000014177	C6	8.43263e-06	0.19382	-0.774308
BODY_DEPTH	20	33341878	rs41938455	ENSBTAG00000014177	C6	3.30734e-07	0.11833	-1.1038
BODY_DEPTH	20	33381855	rs110600376	ENSBTAG00000014177	C6	2.99596e-06	0.19344	0.820868
BODY_DEPTH	20	33381855	rs110600376	ENSBTAG00000001997	MROH2B	2.99596e-06	0.19344	0.820868
BODY_DEPTH	20	33392509	rs41938115	ENSBTAG00000014177	C6	6.5614e-07	0.14846	0.968513
BODY_DEPTH	20	33392509	rs41938115	ENSBTAG00000001997	MROH2B	6.5614e-07	0.14846	0.968513
BODY_DEPTH	20	33429456	rs41948991	ENSBTAG00000014177	C6	3.20411e-06	0.17652	-0.809835
BODY_DEPTH	20	33429456	rs41948991	ENSBTAG00000001997	MROH2B	3.20411e-06	0.17652	-0.809835
BODY_DEPTH	20	33537716	rs110772002	ENSBTAG00000014177	C6	8.31488e-07	0.16672	-0.920351
BODY_DEPTH	20	33537716	rs110772002	ENSBTAG00000001997	MROH2B	8.31488e-07	0.16672	-0.920351
BODY_DEPTH	20	33537716	rs110772002	ENSBTAG00000011766	C7	8.31488e-07	0.16672	-0.920351
BODY_DEPTH	20	33537716	rs110772002	ENSBTAG00000014374	CARD6	8.31488e-07	0.16672	-0.920351
BODY_DEPTH	20	33541612	rs136028188	ENSBTAG00000014177	C6	1.40032e-06	0.18965	-0.852417
BODY_DEPTH	20	33541612	rs136028188	ENSBTAG00000001997	MROH2B	1.40032e-06	0.18965	-0.852417
BODY_DEPTH	20	33541612	rs136028188	ENSBTAG00000011766	C7	1.40032e-06	0.18965	-0.852417
BODY_DEPTH	20	33541612	rs136028188	ENSBTAG00000014374	CARD6	1.40032e-06	0.18965	-0.852417
BODY_DEPTH	20	33614197	rs135466944	ENSBTAG00000001997	MROH2B	3.94288e-07	0.14283	-1.01187
BODY_DEPTH	20	33614197	rs135466944	ENSBTAG00000011766	C7	3.94288e-07	0.14283	-1.01187
BODY_DEPTH	20	33614197	rs135466944	ENSBTAG00000014374	CARD6	3.94288e-07	0.14283	-1.01187
BODY_DEPTH	20	33614197	rs135466944	ENSBTAG00000005142	RPL37	3.94288e-07	0.14283	-1.01187
BODY_DEPTH	20	33614197	rs135466944	ENSBTAG00000000013	PRKAA1	3.94288e-07	0.14283	-1.01187
BODY_DEPTH	20	33614197	rs135466944	ENSBTAG00000000012	TTC33	3.94288e-07	0.14283	-1.01187
BODY_DEPTH	20	33634634	rs134892111	ENSBTAG00000011766	C7	1.76391e-05	0.16411	-0.769501
BODY_DEPTH	20	33634634	rs134892111	ENSBTAG00000014374	CARD6	1.76391e-05	0.16411	-0.769501
BODY_DEPTH	20	33634634	rs134892111	ENSBTAG00000005142	RPL37	1.76391e-05	0.16411	-0.769501
BODY_DEPTH	20	33634634	rs134892111	ENSBTAG00000000013	PRKAA1	1.76391e-05	0.16411	-0.769501
BODY_DEPTH	20	33634634	rs134892111	ENSBTAG00000000012	TTC33	1.76391e-05	0.16411	-0.769501
BODY_DEPTH	20	33748963	rs41944921	ENSBTAG00000005142	RPL37	8.77824e-06	0.21385	0.709106
BODY_DEPTH	20	33748963	rs41944921	ENSBTAG00000000013	PRKAA1	8.77824e-06	0.21385	0.709106
BODY_DEPTH	20	33748963	rs41944921	ENSBTAG00000000012	TTC33	8.77824e-06	0.21385	0.709106
BODY_DEPTH	20	33748963	rs41944921	ENSBTAG00000014972	PTGER4	8.77824e-06	0.21385	0.709106
BODY_DEPTH	20	33796269	rs132687807	ENSBTAG00000000013	PRKAA1	7.46886e-07	0.12727	-1.05759
BODY_DEPTH	20	33796269	rs132687807	ENSBTAG00000000012	TTC33	7.46886e-07	0.12727	-1.05759
BODY_DEPTH	20	33796269	rs132687807	ENSBTAG00000014972	PTGER4	7.46886e-07	0.12727	-1.05759
BODY_DEPTH	20	26819224	rs110622993	-	-	1.88863e-05	0.09755	-0.799799
BODY_DEPTH	20	26918633	rs109281540	-	-	1.15502e-05	0.07468	-1.08803
BODY_DEPTH	20	26929602	rs41601571	-	-	1.01349e-05	0.16225	-1.1038
BODY_DEPTH	20	27015667	rs108943316	-	-	1.55384e-05	0.15826	0.974963
BODY_DEPTH	20	27035603	rs110731830	-	-	7.37826e-06	0.11182	-1.01187
BODY_DEPTH	20	27067049	rs109101658	-	-	9.78378e-06	0.15932	-0.771482
BODY_DEPTH	20	27091598	rs135547893	-	-	7.66838e-06	0.10436	0.968513
BODY_DEPTH	20	27116615	rs135634336	-	-	7.53131e-06	0.10662	-1.05759
BODY_DEPTH	20	32478922	rs136824395	-	-	1.85588e-05	0.29325	0.820868
BODY_DEPTH	20	33886801	rs137330216	-	-	5.60698e-06	0.14998	0.771602
BODY_DEPTH	20	34147545	rs135463978	-	-	1.31073e-05	0.18393	-0.703693
BODY_DEPTH	20	34163269	rs110120167	-	-	8.21648e-07	0.17912	-0.847869
BODY_DEPTH	20	34187922	rs134098007	-	-	2.55241e-07	0.12992	-0.767213
BODY_DEPTH	20	34224609	rs41939690	-	-	3.8562e-07	0.15239	-0.66894
BODY_DEPTH	20	34256033	rs3423475152	-	-	1.3507e-06	0.13025	-0.675438
BODY_DEPTH	20	34460986	rs41640156	-	-	6.57203e-06	0.18161	-0.769501
BODY_DEPTH	20	34507773	rs43762676	-	-	1.0405e-05	0.18906	0.645997
BODY_DEPTH	20	34800041	rs29013890	-	-	2.8877e-06	0.13838	-0.768901
BODY_DEPTH	22	58788655	rs110475161	ENSBTAG00000003237	IQSEC1	1.9719e-05	0.15464	0.644927
BODY_DEPTH	26	42096145	rs137141124	ENSBTAG00000010786	TACC2	2.42802e-05	0.45794	-0.559673
BODY_DEPTH	26	42096145	rs137141124	ENSBTAG00000008819	BTBD16	2.42802e-05	0.45794	-0.559673
BODY_DEPTH	26	28713815	rs137381370	-	-	3.15537e-06	0.04188	1.77597
BODY_DEPTH	26	28776880	rs137837731	-	-	1.11242e-05	0.03847	1.82457

## Sheet: BODY_DEPTH-QTL
Trait	CHR	BP	database	QTL_type	start_pos	end_pos	Association_type	QTL_ID	trait_ID	Flank_Markers	Abbrev	Model	Test_Base	pubmed_id	p_value	bayes_value	breed
BODY_DEPTH	3	3248489	Animal QTLdb	Reproduction	0	40670132	QTL	5663	Non-return rate	BMS871,BL41	NRR	Microsatellites	Mendelian	18717969	Significant	Chromosome-wise	holstein
BODY_DEPTH	3	3248489	Animal QTLdb	Reproduction	0	27028868	QTL	5790	Non-return rate	BMS871,BMS2522	NRR	Microsatellites	Mendelian	17257192	Significant	Chromosome-wise	holstein
BODY_DEPTH	3	3248489	Animal QTLdb	Reproduction	0	27028868	QTL	5791	Non-return rate	BMS871,BMS2522	NRR	Microsatellites	Mendelian	17257192	Significant	Chromosome-wise	holstein
BODY_DEPTH	3	3248489	Animal QTLdb	Health	0	55767592	QTL	2490	Somatic cell count	BMS871,INRA003	SCC	Linkage	Microsatellites	11845286	-	Significant	milk somatic cell quantity
BODY_DEPTH	3	3248489	Animal QTLdb	Meat_and_Carcass	0	39458202	QTL	1324	Marbling score	intramuscular adipose amount	MARBL	-20.14	-	14677852	-	-	intramuscular fat content
BODY_DEPTH	3	3248489	Animal QTLdb	Meat_and_Carcass	0	8776631	QTL	10676	Longissimus muscle area	BMS871,URB006,URB006	LMA	Microsatellites	Mendelian	20477797	Significant	Genome-wise	Angus
BODY_DEPTH	3	3248489	Animal QTLdb	Meat_and_Carcass	0	8776631	QTL	10675	Carcass weight	BMS871,URB006,URB006	CWT	Linkage	Microsatellites	20477797	Chromosome-wise	Mendelian	Angus
BODY_DEPTH	5	86668039	Animal QTLdb	Milk	4693754	92900908	QTL	10437	Milk fat percentage	holstein	FP	Linkage	Mendelian	15514072	Significant	Chromosome-wise	milk fat amount
BODY_DEPTH	5	86668039	Animal QTLdb	Milk	6110736	90863996	QTL	10435	Milk yield	holstein	MY	Mendelian	Genome-wise	15514072	0.0011	Significant	milk amount
BODY_DEPTH	5	86668039	Animal QTLdb	Milk	7439157	93609399	QTL	10436	Milk protein yield	holstein	PY	Linkage	Mendelian	15514072	Significant	Chromosome-wise	milk protein amount
BODY_DEPTH	5	86668039	Animal QTLdb	Health	11185304	103882522	QTL	9915	Tick resistance	gir,holstein	TICKR	Chromosome-wise	Significant	17894560	<0.05	2815	response to parasitic infection trait
BODY_DEPTH	5	86668039	Animal QTLdb	Milk	17889402	109284767	QTL	21534	Milk alpha-lactalbumin percentage	holstein	MALACTP	Linkage	-	19397519	Significant	Genome-wise	milk alpha-lactalbumin amount
BODY_DEPTH	5	86668039	Animal QTLdb	Milk	30199437	95911996	QTL	10438	Milk protein percentage	holstein	PP	Linkage	Mendelian	15514072	Significant	Chromosome-wise	milk protein amount
BODY_DEPTH	5	86668039	Animal QTLdb	Milk	31882104	117786662	QTL	9993	Milk yield	milk amount	MY	Chromosome-wise	Significant	19793271	-	0.03	milk yield
BODY_DEPTH	5	86668039	Animal QTLdb	Production	47823156	113358592	QTL	3422	Rump length	BM315	RUMLGT	0.0027	-	12605852	-	-	rump morphology trait
BODY_DEPTH	5	86668039	Animal QTLdb	Production	59336138	109816136	QTL	3424	Rump width	BM315	RUMWD	0.0003	-	12605852	-	-	rump width
BODY_DEPTH	5	86668039	Animal QTLdb	Milk	67466074	91306803	QTL	10363	Milk protein percentage	IGF-1,BM315	PP	milk protein percentage	Linkage	15377635	Mendelian	Microsatellites	holstein
BODY_DEPTH	5	86668039	Animal QTLdb	Exterior	67466074	91306803	QTL	4622	Stature	IGF-1,BM315	STA	Genome-wise	Significant	10791796	-	0.0876	body height
BODY_DEPTH	5	86668039	Animal QTLdb	Exterior	67466074	91306803	QTL	4624	Udder depth	IGF-1,BM315	UDPTH	Chromosome-wise	Significant	10791796	-	0.0196	udder height, floor to tarsal joint
BODY_DEPTH	5	86668039	Animal QTLdb	Production	67466074	91306803	QTL	4627	Body weight	IGF-1,BM315	BW	Microsatellites	Chromosome-wise	10791796	0.0135	-	body mass
BODY_DEPTH	5	86668039	Animal QTLdb	Production	67466074	91306803	QTL	4686	Body size	IGF-1,BM315	SIZE	Mendelian	Chromosome-wise	10791796	0.0015	Significant	body size trait
BODY_DEPTH	5	86668039	Animal QTLdb	Production	69255014	91306803	QTL	10738	Body height	BMS1216,BMS1248,BM315	HEIGHT	Mendelian	Chromosome-wise	20477797	0.000275422870	Significant	Angus
BODY_DEPTH	5	86668039	Animal QTLdb	Milk	70973105	98745961	QTL	2718	Milk fat yield	BM1819,UW48	FY	Linkage	Microsatellites	12487480	0.018	Significant	total milk fat amount
BODY_DEPTH	5	86668039	Animal QTLdb	Milk	70973105	107779223	QTL	2585	Milk yield	BM1819,ETH152	MY	Microsatellites	Significant	12778594	4.56	<0.0029	milk amount
BODY_DEPTH	5	86668039	Animal QTLdb	Meat_and_Carcass	74453568	91572487	QTL	12231	trans-Vaccenic acid content	DIK5104,ILSTS034	FA-C18:1t	Microsatellites	Mendelian	20416790	Significant	Chromosome-wise	charolais,holstein
BODY_DEPTH	5	86668039	Animal QTLdb	Health	75719997	87941470	QTL	12220	Tick resistance	gir,holstein	TICKR	Genome-wise	Significant	20433753	16.3	<0.05	response to parasitic infection trait
BODY_DEPTH	5	86668039	Animal QTLdb	Production	79705260	115129820	QTL	37682	Body weight	IGF1,BM6026,RM500,CSSM34	BW	Linkage	Microsatellites	ISU0074	Experiment-wise	Sex-specific	romosinuano
BODY_DEPTH	5	86668039	Animal QTLdb	Production	80449175	91306803	QTL	10742	Body weight	BMS1248,BM315,BM315	BW	Linkage	Microsatellites	20477797	Genome-wise	Mendelian	Angus
BODY_DEPTH	5	86668039	Animal QTLdb	Reproduction	80449175	103528276	QTL	10741	Calving ease	BMS1248,BM315,BM2830	CALEASE	Microsatellites	Mendelian	20477797	Significant	Genome-wise	Angus
BODY_DEPTH	5	86668039	Animal QTLdb	Production	80449175	91306803	QTL	10740	Body weight	BMS1248,BMS1248,BM315	BW	Linkage	Microsatellites	20477797	Chromosome-wise	Mendelian	Angus
BODY_DEPTH	5	86668039	Animal QTLdb	Production	80449175	91306803	QTL	10739	Body weight (weaning)	BMS1248,BMS1248,BM315	WWT	Linkage	Microsatellites	20477797	Genome-wise	Mendelian	Angus
BODY_DEPTH	5	86668039	Animal QTLdb	Health	84576137	91395364	QTL	5118	Abomasum displacement	holstein	AD	Chromosome-wise	Significant	18946144	0.05	0.6	stomach morphology trait
BODY_DEPTH	5	86668039	Animal QTLdb	Milk	86587654	86587658	Association	173458	Milk fat percentage	rs41665561	FP	milk fat percentage	Genome	31139206	Mendelian	SNP	holstein
BODY_DEPTH	5	86668039	Animal QTLdb	Reproduction	86587654	86587658	Association	15417	Gestation length	rs41665561	GLENGTH	Genome	SNP	22034999	Significant	Mendelian	holstein
BODY_DEPTH	5	86668039	Animal QTLdb	Reproduction	86587654	86587658	Association	15418	Gestation length	rs41665561	GLENGTH	Genome	SNP	22034999	Significant	Mendelian	brown swiss
BODY_DEPTH	5	86668039	Animal QTLdb	Milk	86587654	86587658	Association	224535	Milk stearic acid content	rs41665561	MFA-C18:0	Genome	SNP	34091779	Significant	Comparison-wise	Vrindavani
BODY_DEPTH	5	86668039	Animal QTLdb	Health	86588423	86588427	Association	36492	Clinical mastitis	rs134318301	CM	SNP	Mendelian	25151887	Significant	Experiment-wise	holstein
BODY_DEPTH	5	86668039	Animal QTLdb	Meat_and_Carcass	86695913	86695917	Association	102191	Head weight	rs110597904	HEADWT	SNP	Mendelian	27329851	Significant	Experiment-wise	Marchigiana
BODY_DEPTH	5	86668039	Animal QTLdb	Meat_and_Carcass	86759242	86759246	Association	152158	Monounsaturated fatty acid content	rs41577217	MUFA	SNP	Mendelian	29163638	Significant	Comparison-wise	Angus
BODY_DEPTH	5	86668039	Animal QTLdb	Meat_and_Carcass	86759242	86759246	Association	152383	Saturated fatty acid content	rs41577217	SFA	SNP	Mendelian	29163638	Significant	Comparison-wise	Angus
BODY_DEPTH	5	87757852	Animal QTLdb	Milk	4693754	92900908	QTL	10437	Milk fat percentage	holstein	FP	Linkage	Mendelian	15514072	Significant	Chromosome-wise	milk fat amount
BODY_DEPTH	5	87757852	Animal QTLdb	Milk	6110736	90863996	QTL	10435	Milk yield	holstein	MY	Mendelian	Genome-wise	15514072	0.0011	Significant	milk amount
BODY_DEPTH	5	87757852	Animal QTLdb	Milk	7439157	93609399	QTL	10436	Milk protein yield	holstein	PY	Linkage	Mendelian	15514072	Significant	Chromosome-wise	milk protein amount
BODY_DEPTH	5	87757852	Animal QTLdb	Health	11185304	103882522	QTL	9915	Tick resistance	gir,holstein	TICKR	Chromosome-wise	Significant	17894560	<0.05	2815	response to parasitic infection trait
BODY_DEPTH	5	87757852	Animal QTLdb	Milk	17889402	109284767	QTL	21534	Milk alpha-lactalbumin percentage	holstein	MALACTP	Linkage	-	19397519	Significant	Genome-wise	milk alpha-lactalbumin amount
BODY_DEPTH	5	87757852	Animal QTLdb	Milk	30199437	95911996	QTL	10438	Milk protein percentage	holstein	PP	Linkage	Mendelian	15514072	Significant	Chromosome-wise	milk protein amount
BODY_DEPTH	5	87757852	Animal QTLdb	Milk	31882104	117786662	QTL	9993	Milk yield	milk amount	MY	Chromosome-wise	Significant	19793271	-	0.03	milk yield
BODY_DEPTH	5	87757852	Animal QTLdb	Production	47823156	113358592	QTL	3422	Rump length	BM315	RUMLGT	0.0027	-	12605852	-	-	rump morphology trait
BODY_DEPTH	5	87757852	Animal QTLdb	Production	59336138	109816136	QTL	3424	Rump width	BM315	RUMWD	0.0003	-	12605852	-	-	rump width
BODY_DEPTH	5	87757852	Animal QTLdb	Milk	67466074	91306803	QTL	10363	Milk protein percentage	IGF-1,BM315	PP	milk protein percentage	Linkage	15377635	Mendelian	Microsatellites	holstein
BODY_DEPTH	5	87757852	Animal QTLdb	Exterior	67466074	91306803	QTL	4622	Stature	IGF-1,BM315	STA	Genome-wise	Significant	10791796	-	0.0876	body height
BODY_DEPTH	5	87757852	Animal QTLdb	Exterior	67466074	91306803	QTL	4624	Udder depth	IGF-1,BM315	UDPTH	Chromosome-wise	Significant	10791796	-	0.0196	udder height, floor to tarsal joint
BODY_DEPTH	5	87757852	Animal QTLdb	Production	67466074	91306803	QTL	4627	Body weight	IGF-1,BM315	BW	Microsatellites	Chromosome-wise	10791796	0.0135	-	body mass
BODY_DEPTH	5	87757852	Animal QTLdb	Production	67466074	91306803	QTL	4686	Body size	IGF-1,BM315	SIZE	Mendelian	Chromosome-wise	10791796	0.0015	Significant	body size trait
BODY_DEPTH	5	87757852	Animal QTLdb	Production	69255014	91306803	QTL	10738	Body height	BMS1216,BMS1248,BM315	HEIGHT	Mendelian	Chromosome-wise	20477797	0.000275422870	Significant	Angus
BODY_DEPTH	5	87757852	Animal QTLdb	Milk	70973105	98745961	QTL	2718	Milk fat yield	BM1819,UW48	FY	Linkage	Microsatellites	12487480	0.018	Significant	total milk fat amount
BODY_DEPTH	5	87757852	Animal QTLdb	Milk	70973105	107779223	QTL	2585	Milk yield	BM1819,ETH152	MY	Microsatellites	Significant	12778594	4.56	<0.0029	milk amount
BODY_DEPTH	5	87757852	Animal QTLdb	Meat_and_Carcass	74453568	91572487	QTL	12231	trans-Vaccenic acid content	DIK5104,ILSTS034	FA-C18:1t	Microsatellites	Mendelian	20416790	Significant	Chromosome-wise	charolais,holstein
BODY_DEPTH	5	87757852	Animal QTLdb	Health	75719997	87941470	QTL	12220	Tick resistance	gir,holstein	TICKR	Genome-wise	Significant	20433753	16.3	<0.05	response to parasitic infection trait
BODY_DEPTH	5	87757852	Animal QTLdb	Production	79705260	115129820	QTL	37682	Body weight	IGF1,BM6026,RM500,CSSM34	BW	Linkage	Microsatellites	ISU0074	Experiment-wise	Sex-specific	romosinuano
BODY_DEPTH	5	87757852	Animal QTLdb	Production	80449175	91306803	QTL	10742	Body weight	BMS1248,BM315,BM315	BW	Linkage	Microsatellites	20477797	Genome-wise	Mendelian	Angus
BODY_DEPTH	5	87757852	Animal QTLdb	Reproduction	80449175	103528276	QTL	10741	Calving ease	BMS1248,BM315,BM2830	CALEASE	Microsatellites	Mendelian	20477797	Significant	Genome-wise	Angus
BODY_DEPTH	5	87757852	Animal QTLdb	Production	80449175	91306803	QTL	10740	Body weight	BMS1248,BMS1248,BM315	BW	Linkage	Microsatellites	20477797	Chromosome-wise	Mendelian	Angus
BODY_DEPTH	5	87757852	Animal QTLdb	Production	80449175	91306803	QTL	10739	Body weight (weaning)	BMS1248,BMS1248,BM315	WWT	Linkage	Microsatellites	20477797	Genome-wise	Mendelian	Angus
BODY_DEPTH	5	87757852	Animal QTLdb	Health	84576137	91395364	QTL	5118	Abomasum displacement	holstein	AD	Chromosome-wise	Significant	18946144	0.05	0.6	stomach morphology trait
BODY_DEPTH	5	87757852	Animal QTLdb	Reproduction	86790172	111587364	QTL	10570	Ovulation rate	holstein	OVR	Comparison-wise	Significant	10656928	-	<0.00002	ovulation trait
BODY_DEPTH	5	87757852	Animal QTLdb	Milk	87697734	87697738	Association	174013	Milk fat yield	rs43708406	FY	milk fat yield	Genome	31139206	Mendelian	SNP	holstein
BODY_DEPTH	5	87757852	Animal QTLdb	Reproduction	87697734	87697738	Association	173407	Daughter pregnancy rate	rs43708406	DPR	SNP	Mendelian	31139206	Significant	Genome-wise	holstein
BODY_DEPTH	5	87757852	Animal QTLdb	Reproduction	87697734	87697738	Association	176363	Conception rate	rs43708406	CONCRATE	SNP	Mendelian	31139206	Significant	Genome-wise	holstein
BODY_DEPTH	5	87757852	Animal QTLdb	Milk	87756349	87756353	Association	243834	Milk fat yield	rs136231388	FY	milk fat yield	Genome	34828436	Chromosome-wise	SNP	holstein
BODY_DEPTH	5	87757852	Animal QTLdb	Milk	87757850	87757854	Association	243801	Milk fat yield	rs135250417	FY	milk fat yield	Genome	34828436	Chromosome-wise	SNP	holstein
BODY_DEPTH	5	87757852	Animal QTLdb	Milk	87757850	87757854	Association	246025	Milk fat percentage	rs135250417	FP	milk fat percentage	Genome	34828436	Chromosome-wise	SNP	holstein
BODY_DEPTH	5	87757852	Animal QTLdb	Milk	87759040	87759044	Association	245936	Milk fat percentage	rs132656931	FP	milk fat percentage	Genome	34828436	Chromosome-wise	SNP	holstein
BODY_DEPTH	5	87757852	Animal QTLdb	Milk	87759040	87759044	Association	243732	Milk fat yield	rs132656931	FY	milk fat yield	Genome	34828436	Chromosome-wise	SNP	holstein
BODY_DEPTH	5	87757852	Animal QTLdb	Milk	87780986	87780990	Association	174014	Milk fat yield	rs41652644	FY	milk fat yield	Genome	31139206	Mendelian	SNP	holstein
BODY_DEPTH	5	87757852	Animal QTLdb	Reproduction	87780986	87780990	Association	28576	Interval to first estrus after calving	rs41652644	CALEST	SNP	Mendelian	24428918	Significant	Comparison-wise	ayrshire,danish red,holstein,jersey,norwegian red,Swedish Red-and-White
BODY_DEPTH	5	87757852	Animal QTLdb	Milk	87819689	87819693	Association	168625	Milk protein percentage	rs110138620	PP	milk protein percentage	Genome	30838020	Mendelian	SNP	holstein
BODY_DEPTH	5	87757852	Animal QTLdb	Milk	87824563	87824567	Association	246394	Milk fat percentage	rs43439323	FP	milk fat percentage	Genome	34828436	Chromosome-wise	SNP	holstein
BODY_DEPTH	5	87757852	Animal QTLdb	Milk	87828824	87828828	Association	246393	Milk fat percentage	rs43439313	FP	milk fat percentage	Genome	34828436	Chromosome-wise	SNP	holstein
BODY_DEPTH	5	87757852	Animal QTLdb	Production	87838674	87838678	Association	66310	Body weight gain	rs42971522	BWG	SNP	Mendelian	19966163	Significant	Genome-wise	charolais,gelbvieh,hereford,limousin,pinzgauer,red angus,red poll,simmental,Angus
BODY_DEPTH	5	87757852	Animal QTLdb	Production	87838674	87838678	Association	66311	Body weight (weaning)	rs42971522	WWT	Genome	SNP	19966163	Genome-wise	Mendelian	charolais,gelbvieh,hereford,limousin,pinzgauer,red angus,red poll,simmental,Angus
BODY_DEPTH	5	87757852	Animal QTLdb	Milk	87838674	87838678	Association	174015	Milk fat yield	rs42971522	FY	milk fat yield	Genome	31139206	Mendelian	SNP	holstein
BODY_DEPTH	5	87757852	Animal QTLdb	Milk	87844618	87844622	Association	246385	Milk fat percentage	rs42971492	FP	milk fat percentage	Genome	34828436	Chromosome-wise	SNP	holstein
BODY_DEPTH	5	87757852	Animal QTLdb	Milk	87853999	87854003	Association	245914	Milk fat percentage	rs110788189	FP	milk fat percentage	Genome	34828436	Chromosome-wise	SNP	holstein
BODY_DEPTH	5	88379767	Animal QTLdb	Milk	4693754	92900908	QTL	10437	Milk fat percentage	holstein	FP	Linkage	Mendelian	15514072	Significant	Chromosome-wise	milk fat amount
BODY_DEPTH	5	88379767	Animal QTLdb	Milk	6110736	90863996	QTL	10435	Milk yield	holstein	MY	Mendelian	Genome-wise	15514072	0.0011	Significant	milk amount
BODY_DEPTH	5	88379767	Animal QTLdb	Milk	7439157	93609399	QTL	10436	Milk protein yield	holstein	PY	Linkage	Mendelian	15514072	Significant	Chromosome-wise	milk protein amount
BODY_DEPTH	5	88379767	Animal QTLdb	Health	11185304	103882522	QTL	9915	Tick resistance	gir,holstein	TICKR	Chromosome-wise	Significant	17894560	<0.05	2815	response to parasitic infection trait
BODY_DEPTH	5	88379767	Animal QTLdb	Milk	17889402	109284767	QTL	21534	Milk alpha-lactalbumin percentage	holstein	MALACTP	Linkage	-	19397519	Significant	Genome-wise	milk alpha-lactalbumin amount
BODY_DEPTH	5	88379767	Animal QTLdb	Milk	30199437	95911996	QTL	10438	Milk protein percentage	holstein	PP	Linkage	Mendelian	15514072	Significant	Chromosome-wise	milk protein amount
BODY_DEPTH	5	88379767	Animal QTLdb	Milk	31882104	117786662	QTL	9993	Milk yield	milk amount	MY	Chromosome-wise	Significant	19793271	-	0.03	milk yield
BODY_DEPTH	5	88379767	Animal QTLdb	Production	47823156	113358592	QTL	3422	Rump length	BM315	RUMLGT	0.0027	-	12605852	-	-	rump morphology trait
BODY_DEPTH	5	88379767	Animal QTLdb	Production	59336138	109816136	QTL	3424	Rump width	BM315	RUMWD	0.0003	-	12605852	-	-	rump width
BODY_DEPTH	5	88379767	Animal QTLdb	Milk	67466074	91306803	QTL	10363	Milk protein percentage	IGF-1,BM315	PP	milk protein percentage	Linkage	15377635	Mendelian	Microsatellites	holstein
BODY_DEPTH	5	88379767	Animal QTLdb	Exterior	67466074	91306803	QTL	4622	Stature	IGF-1,BM315	STA	Genome-wise	Significant	10791796	-	0.0876	body height
BODY_DEPTH	5	88379767	Animal QTLdb	Exterior	67466074	91306803	QTL	4624	Udder depth	IGF-1,BM315	UDPTH	Chromosome-wise	Significant	10791796	-	0.0196	udder height, floor to tarsal joint
BODY_DEPTH	5	88379767	Animal QTLdb	Production	67466074	91306803	QTL	4627	Body weight	IGF-1,BM315	BW	Microsatellites	Chromosome-wise	10791796	0.0135	-	body mass
BODY_DEPTH	5	88379767	Animal QTLdb	Production	67466074	91306803	QTL	4686	Body size	IGF-1,BM315	SIZE	Mendelian	Chromosome-wise	10791796	0.0015	Significant	body size trait
BODY_DEPTH	5	88379767	Animal QTLdb	Production	69255014	91306803	QTL	10738	Body height	BMS1216,BMS1248,BM315	HEIGHT	Mendelian	Chromosome-wise	20477797	0.000275422870	Significant	Angus
BODY_DEPTH	5	88379767	Animal QTLdb	Milk	70973105	98745961	QTL	2718	Milk fat yield	BM1819,UW48	FY	Linkage	Microsatellites	12487480	0.018	Significant	total milk fat amount
BODY_DEPTH	5	88379767	Animal QTLdb	Milk	70973105	107779223	QTL	2585	Milk yield	BM1819,ETH152	MY	Microsatellites	Significant	12778594	4.56	<0.0029	milk amount
BODY_DEPTH	5	88379767	Animal QTLdb	Meat_and_Carcass	74453568	91572487	QTL	12231	trans-Vaccenic acid content	DIK5104,ILSTS034	FA-C18:1t	Microsatellites	Mendelian	20416790	Significant	Chromosome-wise	charolais,holstein
BODY_DEPTH	5	88379767	Animal QTLdb	Production	79705260	115129820	QTL	37682	Body weight	IGF1,BM6026,RM500,CSSM34	BW	Linkage	Microsatellites	ISU0074	Experiment-wise	Sex-specific	romosinuano
BODY_DEPTH	5	88379767	Animal QTLdb	Production	80449175	91306803	QTL	10742	Body weight	BMS1248,BM315,BM315	BW	Linkage	Microsatellites	20477797	Genome-wise	Mendelian	Angus
BODY_DEPTH	5	88379767	Animal QTLdb	Reproduction	80449175	103528276	QTL	10741	Calving ease	BMS1248,BM315,BM2830	CALEASE	Microsatellites	Mendelian	20477797	Significant	Genome-wise	Angus
BODY_DEPTH	5	88379767	Animal QTLdb	Production	80449175	91306803	QTL	10740	Body weight	BMS1248,BMS1248,BM315	BW	Linkage	Microsatellites	20477797	Chromosome-wise	Mendelian	Angus
BODY_DEPTH	5	88379767	Animal QTLdb	Production	80449175	91306803	QTL	10739	Body weight (weaning)	BMS1248,BMS1248,BM315	WWT	Linkage	Microsatellites	20477797	Genome-wise	Mendelian	Angus
BODY_DEPTH	5	88379767	Animal QTLdb	Health	84576137	91395364	QTL	5118	Abomasum displacement	holstein	AD	Chromosome-wise	Significant	18946144	0.05	0.6	stomach morphology trait
BODY_DEPTH	5	88379767	Animal QTLdb	Reproduction	86790172	111587364	QTL	10570	Ovulation rate	holstein	OVR	Comparison-wise	Significant	10656928	-	<0.00002	ovulation trait
BODY_DEPTH	5	88379767	Animal QTLdb	Milk	88285948	88285952	Association	103295	Milk fat yield	rs133732696	FY	milk fat yield	Genome	27287773	Mendelian	SNP	holstein
BODY_DEPTH	5	88379767	Animal QTLdb	Milk	88285948	88285952	Association	243763	Milk fat yield	rs133732696	FY	milk fat yield	Genome	34828436	Chromosome-wise	SNP	holstein
BODY_DEPTH	5	88379767	Animal QTLdb	Milk	88285948	88285952	Association	245977	Milk fat percentage	rs133732696	FP	milk fat percentage	Genome	34828436	Chromosome-wise	SNP	holstein
BODY_DEPTH	5	88379767	Animal QTLdb	Milk	88287850	88287854	Association	174020	Milk fat yield	rs42406616	FY	milk fat yield	Genome	31139206	Mendelian	SNP	holstein
BODY_DEPTH	5	88379767	Animal QTLdb	Milk	88287850	88287854	Association	173467	Milk fat percentage	rs42406616	FP	milk fat percentage	Genome	31139206	Mendelian	SNP	holstein
BODY_DEPTH	5	88379767	Animal QTLdb	Reproduction	88287850	88287854	Association	176360	Conception rate	rs42406616	CONCRATE	SNP	Mendelian	31139206	Significant	Genome-wise	holstein
BODY_DEPTH	5	88379767	Animal QTLdb	Milk	88287850	88287854	Association	103296	Milk fat yield	rs42406616	FY	milk fat yield	Genome	27287773	Mendelian	SNP	holstein
BODY_DEPTH	5	88379767	Animal QTLdb	Milk	88299090	88299094	Association	103384	Milk protein yield	rs42406611	PY	milk protein yield	Genome	27287773	Mendelian	SNP	holstein
BODY_DEPTH	5	88379767	Animal QTLdb	Milk	88299090	88299094	Association	102403	Milk yield	rs42406611	MY	Genome	SNP	27287773	Experiment-wise	Mendelian	holstein
BODY_DEPTH	5	88379767	Animal QTLdb	Milk	88308857	88308861	Association	243630	Milk fat yield	rs108993865	FY	milk fat yield	Genome	34828436	Chromosome-wise	SNP	holstein
BODY_DEPTH	5	88379767	Animal QTLdb	Milk	88308857	88308861	Association	245790	Milk fat percentage	rs108993865	FP	milk fat percentage	Genome	34828436	Chromosome-wise	SNP	holstein
BODY_DEPTH	5	88379767	Animal QTLdb	Milk	88309762	88309766	Association	246379	Milk fat percentage	rs42406584	FP	milk fat percentage	Genome	34828436	Chromosome-wise	SNP	holstein
BODY_DEPTH	5	88379767	Animal QTLdb	Milk	88309762	88309766	Association	244077	Milk fat yield	rs42406584	FY	milk fat yield	Genome	34828436	Chromosome-wise	SNP	holstein
BODY_DEPTH	5	88379767	Animal QTLdb	Reproduction	88310753	88310757	Association	41430	Calving ease (maternal)	rs42406600	CALEASE	SNP	Mendelian	21831322	Significant	Genome-wise	holstein
BODY_DEPTH	5	88379767	Animal QTLdb	Reproduction	88310753	88310757	Association	41431	Calving ease	rs42406600	CALEASE	SNP	Mendelian	21831322	Significant	Genome-wise	holstein
BODY_DEPTH	5	88379767	Animal QTLdb	Reproduction	88310753	88310757	Association	41432	Stillbirth	rs42406600	SB	SNP	Mendelian	21831322	Significant	Genome-wise	holstein
BODY_DEPTH	5	88379767	Animal QTLdb	Milk	88321203	88321207	Association	243819	Milk fat yield	rs135985550	FY	milk fat yield	Genome	34828436	Chromosome-wise	SNP	holstein
BODY_DEPTH	5	88379767	Animal QTLdb	Reproduction	88332752	88332756	Association	41433	Calving ease (maternal)	rs110666647	CALEASE	SNP	Mendelian	21831322	Significant	Genome-wise	holstein
BODY_DEPTH	5	88379767	Animal QTLdb	Reproduction	88332752	88332756	Association	41434	Daughter pregnancy rate	rs110666647	DPR	SNP	Mendelian	21831322	Significant	Genome-wise	holstein
BODY_DEPTH	5	88379767	Animal QTLdb	Reproduction	88332752	88332756	Association	41435	Calving ease	rs110666647	CALEASE	SNP	Mendelian	21831322	Significant	Genome-wise	holstein
BODY_DEPTH	5	88379767	Animal QTLdb	Health	88332752	88332756	Association	41436	Somatic cell score	rs110666647	SCS	milk somatic cell score	Genome	21831322	Mendelian	SNP	holstein
BODY_DEPTH	5	88379767	Animal QTLdb	Reproduction	88332752	88332756	Association	41437	Stillbirth	rs110666647	SB	SNP	Mendelian	21831322	Significant	Genome-wise	holstein
BODY_DEPTH	5	88379767	Animal QTLdb	Exterior	88332752	88332756	Association	41438	Udder depth	rs110666647	UDPTH	SNP	Mendelian	21831322	Significant	Genome-wise	holstein
BODY_DEPTH	5	88379767	Animal QTLdb	Milk	88340264	88340268	Association	246377	Milk fat percentage	rs42406566	FP	milk fat percentage	Genome	34828436	Chromosome-wise	SNP	holstein
BODY_DEPTH	5	88379767	Animal QTLdb	Milk	88340264	88340268	Association	244076	Milk fat yield	rs42406566	FY	milk fat yield	Genome	34828436	Chromosome-wise	SNP	holstein
BODY_DEPTH	5	88379767	Animal QTLdb	Milk	88342255	88342259	Association	243632	Milk fat yield	rs109042112	FY	milk fat yield	Genome	34828436	Chromosome-wise	SNP	holstein
BODY_DEPTH	5	88379767	Animal QTLdb	Milk	88342255	88342259	Association	245794	Milk fat percentage	rs109042112	FP	milk fat percentage	Genome	34828436	Chromosome-wise	SNP	holstein
BODY_DEPTH	5	88379767	Animal QTLdb	Milk	88351821	88351825	Association	246376	Milk fat percentage	rs42406543	FP	milk fat percentage	Genome	34828436	Chromosome-wise	SNP	holstein
BODY_DEPTH	5	88379767	Animal QTLdb	Milk	88351821	88351825	Association	244075	Milk fat yield	rs42406543	FY	milk fat yield	Genome	34828436	Chromosome-wise	SNP	holstein
BODY_DEPTH	5	88379767	Animal QTLdb	Milk	88357292	88357296	Association	149015	Milk fat percentage	rs133118110	FP	milk fat percentage	Genome	29284405	Mendelian	SNP	brown swiss
BODY_DEPTH	5	88379767	Animal QTLdb	Milk	88359468	88359472	Association	149203	Milk fat percentage	rs135382999	FP	milk fat percentage	Genome	29284405	Mendelian	SNP	brown swiss
BODY_DEPTH	5	88379767	Animal QTLdb	Milk	88359912	88359916	Association	149348	Milk fat percentage	rs137312283	FP	milk fat percentage	Genome	29284405	Mendelian	SNP	brown swiss
BODY_DEPTH	5	88379767	Animal QTLdb	Milk	88360624	88360628	Association	244073	Milk fat yield	rs42405457	FY	milk fat yield	Genome	34828436	Chromosome-wise	SNP	holstein
BODY_DEPTH	5	88379767	Animal QTLdb	Milk	88360822	88360826	Association	244072	Milk fat yield	rs42405456	FY	milk fat yield	Genome	34828436	Chromosome-wise	SNP	holstein
BODY_DEPTH	5	88379767	Animal QTLdb	Milk	88360822	88360826	Association	246374	Milk fat percentage	rs42405456	FP	milk fat percentage	Genome	34828436	Chromosome-wise	SNP	holstein
BODY_DEPTH	5	88379767	Animal QTLdb	Milk	88360968	88360972	Association	246372	Milk fat percentage	rs42405454	FP	milk fat percentage	Genome	34828436	Chromosome-wise	SNP	holstein
BODY_DEPTH	5	88379767	Animal QTLdb	Milk	88360968	88360972	Association	244070	Milk fat yield	rs42405454	FY	milk fat yield	Genome	34828436	Chromosome-wise	SNP	holstein
BODY_DEPTH	5	88379767	Animal QTLdb	Milk	88360985	88360989	Association	244069	Milk fat yield	rs42405453	FY	milk fat yield	Genome	34828436	Chromosome-wise	SNP	holstein
BODY_DEPTH	5	88379767	Animal QTLdb	Milk	88360985	88360989	Association	246371	Milk fat percentage	rs42405453	FP	milk fat percentage	Genome	34828436	Chromosome-wise	SNP	holstein
BODY_DEPTH	5	88379767	Animal QTLdb	Milk	88360994	88360998	Association	246370	Milk fat percentage	rs42405452	FP	milk fat percentage	Genome	34828436	Chromosome-wise	SNP	holstein
BODY_DEPTH	5	88379767	Animal QTLdb	Milk	88360994	88360998	Association	244068	Milk fat yield	rs42405452	FY	milk fat yield	Genome	34828436	Chromosome-wise	SNP	holstein
BODY_DEPTH	5	88379767	Animal QTLdb	Milk	88361008	88361012	Association	244067	Milk fat yield	rs42405451	FY	milk fat yield	Genome	34828436	Chromosome-wise	SNP	holstein
BODY_DEPTH	5	88379767	Animal QTLdb	Milk	88361029	88361033	Association	244066	Milk fat yield	rs42405450	FY	milk fat yield	Genome	34828436	Chromosome-wise	SNP	holstein
BODY_DEPTH	5	88379767	Animal QTLdb	Milk	88361029	88361033	Association	246369	Milk fat percentage	rs42405450	FP	milk fat percentage	Genome	34828436	Chromosome-wise	SNP	holstein
BODY_DEPTH	5	88379767	Animal QTLdb	Milk	88361054	88361058	Association	244065	Milk fat yield	rs42405448	FY	milk fat yield	Genome	34828436	Chromosome-wise	SNP	holstein
BODY_DEPTH	5	88379767	Animal QTLdb	Milk	88361070	88361074	Association	244064	Milk fat yield	rs42405447	FY	milk fat yield	Genome	34828436	Chromosome-wise	SNP	holstein
BODY_DEPTH	5	88379767	Animal QTLdb	Milk	88361070	88361074	Association	246368	Milk fat percentage	rs42405447	FP	milk fat percentage	Genome	34828436	Chromosome-wise	SNP	holstein
BODY_DEPTH	5	88379767	Animal QTLdb	Milk	88361113	88361117	Association	246367	Milk fat percentage	rs42405446	FP	milk fat percentage	Genome	34828436	Chromosome-wise	SNP	holstein
BODY_DEPTH	5	88379767	Animal QTLdb	Milk	88361113	88361117	Association	244063	Milk fat yield	rs42405446	FY	milk fat yield	Genome	34828436	Chromosome-wise	SNP	holstein
BODY_DEPTH	5	88379767	Animal QTLdb	Milk	88364483	88364487	Association	148995	Milk fat percentage	rs132790119	FP	milk fat percentage	Genome	29284405	Mendelian	SNP	brown swiss
BODY_DEPTH	5	88379767	Animal QTLdb	Milk	88372982	88372986	Association	149155	Milk fat percentage	rs134779362	FP	milk fat percentage	Genome	29284405	Mendelian	SNP	brown swiss
BODY_DEPTH	5	88379767	Animal QTLdb	Milk	88373451	88373455	Association	149012	Milk fat percentage	rs133051008	FP	milk fat percentage	Genome	29284405	Mendelian	SNP	brown swiss
BODY_DEPTH	5	88379767	Animal QTLdb	Milk	88376810	88376814	Association	149153	Milk fat percentage	rs134773624	FP	milk fat percentage	Genome	29284405	Mendelian	SNP	brown swiss
BODY_DEPTH	5	88379767	Animal QTLdb	Milk	88376970	88376974	Association	149380	Milk fat percentage	rs137733072	FP	milk fat percentage	Genome	29284405	Mendelian	SNP	brown swiss
BODY_DEPTH	5	88379767	Animal QTLdb	Milk	88377312	88377316	Association	149023	Milk fat percentage	rs133189487	FP	milk fat percentage	Genome	29284405	Mendelian	SNP	brown swiss
BODY_DEPTH	5	88379767	Animal QTLdb	Milk	88377724	88377728	Association	149103	Milk fat percentage	rs134156076	FP	milk fat percentage	Genome	29284405	Mendelian	SNP	brown swiss
BODY_DEPTH	5	88379767	Animal QTLdb	Milk	88379687	88379691	Association	149089	Milk fat percentage	rs134015251	FP	milk fat percentage	Genome	29284405	Mendelian	SNP	brown swiss
BODY_DEPTH	5	88379767	Animal QTLdb	Milk	88379765	88379769	Association	103389	Milk protein yield	rs109795387	PY	milk protein yield	Genome	27287773	Mendelian	SNP	holstein
BODY_DEPTH	5	88379767	Animal QTLdb	Milk	88379765	88379769	Association	102416	Milk yield	rs109795387	MY	Genome	SNP	27287773	Experiment-wise	Mendelian	holstein
BODY_DEPTH	5	88379767	Animal QTLdb	Production	88379765	88379769	Association	122676	Length of productive life	rs109795387	PL	SNP	Mendelian	27889128	Significant	Genome-wise	holstein
BODY_DEPTH	5	88379767	Animal QTLdb	Production	88379765	88379769	Association	123390	Length of productive life	rs109795387	PL	SNP	Mendelian	27889128	Significant	Genome-wise	holstein
BODY_DEPTH	5	88379767	Animal QTLdb	Milk	88379766	88379770	Association	149010	Milk fat percentage	rs132994494	FP	milk fat percentage	Genome	29284405	Mendelian	SNP	brown swiss
BODY_DEPTH	5	88379767	Animal QTLdb	Exterior	88384874	88384878	Association	214783	Udder depth	rs110461240	UDPTH	SNP	Mendelian	32998688	Significant	Genome-wise	holstein
BODY_DEPTH	5	88379767	Animal QTLdb	Exterior	88384874	88384878	Association	214784	Udder attachment	rs110461240	UA	SNP	Mendelian	32998688	Significant	Genome-wise	holstein
BODY_DEPTH	5	88379767	Animal QTLdb	Milk	88389166	88389170	Association	246297	Milk fat percentage	rs382753152	FP	milk fat percentage	Genome	34828436	Chromosome-wise	SNP	holstein
BODY_DEPTH	5	88379767	Animal QTLdb	Milk	88389355	88389359	Association	246192	Milk fat percentage	rs210287587	FP	milk fat percentage	Genome	34828436	Chromosome-wise	SNP	holstein
BODY_DEPTH	5	88379767	Animal QTLdb	Milk	88389355	88389359	Association	243930	Milk fat yield	rs210287587	FY	milk fat yield	Genome	34828436	Chromosome-wise	SNP	holstein
BODY_DEPTH	5	88379767	Animal QTLdb	Milk	88389453	88389457	Association	166480	Milk fat yield	rs209323908	FY	milk fat yield	Genome	30459810	Mendelian	SNP	holstein,normande,Montbliarde
BODY_DEPTH	5	88379767	Animal QTLdb	Milk	88389453	88389457	Association	166482	Milk fat yield	rs209323908	FY	milk fat yield	Genome	30459810	Mendelian	SNP	holstein
BODY_DEPTH	5	88379767	Animal QTLdb	Exterior	88394119	88394123	Association	214867	Udder depth	rs209585944	UDPTH	SNP	Mendelian	32998688	Significant	Genome-wise	holstein
BODY_DEPTH	5	88379767	Animal QTLdb	Exterior	88394119	88394123	Association	214868	Udder attachment	rs209585944	UA	SNP	Mendelian	32998688	Significant	Genome-wise	holstein
BODY_DEPTH	5	88379767	Animal QTLdb	Milk	88400223	88400227	Association	243943	Milk fat yield	rs210709820	FY	milk fat yield	Genome	34828436	Chromosome-wise	SNP	holstein
BODY_DEPTH	5	88379767	Animal QTLdb	Milk	88400223	88400227	Association	246209	Milk fat percentage	rs210709820	FP	milk fat percentage	Genome	34828436	Chromosome-wise	SNP	holstein
BODY_DEPTH	5	88379767	Animal QTLdb	Milk	88404779	88404783	Association	246046	Milk fat percentage	rs135833682	FP	milk fat percentage	Genome	34828436	Chromosome-wise	SNP	holstein
BODY_DEPTH	5	88379767	Animal QTLdb	Milk	88404779	88404783	Association	243815	Milk fat yield	rs135833682	FY	milk fat yield	Genome	34828436	Chromosome-wise	SNP	holstein
BODY_DEPTH	5	88379767	Animal QTLdb	Reproduction	88404779	88404783	QTL	121643	Calving interval	rs42716935,rs135833682,rs42402231	CALINTV	SNP	Mendelian	26193888	Significant	Comparison-wise	holstein
BODY_DEPTH	5	88379767	Animal QTLdb	Milk	88412130	88412134	Association	214814	Milk protein yield	rs136903701	PY	milk protein yield	Genome	32998688	Mendelian	SNP	holstein
BODY_DEPTH	5	88379767	Animal QTLdb	Milk	88412130	88412134	Association	102455	Milk yield	rs136903701	MY	Genome	SNP	27287773	Experiment-wise	Mendelian	holstein
BODY_DEPTH	5	88379767	Animal QTLdb	Milk	88412130	88412134	Association	174022	Milk fat yield	rs136903701	FY	milk fat yield	Genome	31139206	Mendelian	SNP	holstein
BODY_DEPTH	5	88379767	Animal QTLdb	Milk	88412130	88412134	Association	103395	Milk protein yield	rs136903701	PY	milk protein yield	Genome	27287773	Mendelian	SNP	holstein
BODY_DEPTH	5	88379767	Animal QTLdb	Reproduction	88412130	88412134	Association	106942	Daughter pregnancy rate	rs136903701	DPR	SNP	Mendelian	27209127	Significant	Comparison-wise	holstein
BODY_DEPTH	5	88379767	Animal QTLdb	Milk	88432156	88432160	Association	174023	Milk fat yield	rs109772503	FY	milk fat yield	Genome	31139206	Mendelian	SNP	holstein
BODY_DEPTH	5	88379767	Animal QTLdb	Milk	88432156	88432160	Association	173469	Milk fat percentage	rs109772503	FP	milk fat percentage	Genome	31139206	Mendelian	SNP	holstein
BODY_DEPTH	5	88379767	Animal QTLdb	Reproduction	88432156	88432160	Association	176993	Conception rate	rs109772503	CONCRATE	SNP	Mendelian	31299913	Significant	Comparison-wise	holstein
BODY_DEPTH	5	88379767	Animal QTLdb	Reproduction	88432156	88432160	Association	176717	First service conception	rs109772503	FSC	SNP	Mendelian	31299913	Significant	Comparison-wise	holstein
BODY_DEPTH	5	88379767	Animal QTLdb	Milk	88432156	88432160	Association	243664	Milk fat yield	rs109772503	FY	milk fat yield	Genome	34828436	Chromosome-wise	SNP	holstein
BODY_DEPTH	5	88379767	Animal QTLdb	Milk	88432156	88432160	Association	245836	Milk fat percentage	rs109772503	FP	milk fat percentage	Genome	34828436	Chromosome-wise	SNP	holstein
BODY_DEPTH	5	88379767	Animal QTLdb	Reproduction	88443489	88443493	Association	121644	Calving interval	rs133539520	CALINTV	SNP	Mendelian	26193888	Significant	Comparison-wise	jersey
BODY_DEPTH	5	88379767	Animal QTLdb	Milk	88461023	88461027	Association	150512	Milk fat percentage	rs444272298	FP	milk fat percentage	Genome	29284405	Mendelian	SNP	brown swiss
BODY_DEPTH	5	88379767	Animal QTLdb	Milk	88461166	88461170	Association	173470	Milk fat percentage	rs109628799	FP	milk fat percentage	Genome	31139206	Mendelian	SNP	holstein
BODY_DEPTH	5	88379767	Animal QTLdb	Milk	88461166	88461170	Association	174024	Milk fat yield	rs109628799	FY	milk fat yield	Genome	31139206	Mendelian	SNP	holstein
BODY_DEPTH	5	88379767	Animal QTLdb	Milk	88463417	88463421	Association	246080	Milk fat percentage	rs136751759	FP	milk fat percentage	Genome	34828436	Chromosome-wise	SNP	holstein
BODY_DEPTH	5	88379767	Animal QTLdb	Milk	88463417	88463421	Association	243848	Milk fat yield	rs136751759	FY	milk fat yield	Genome	34828436	Chromosome-wise	SNP	holstein
BODY_DEPTH	5	88379767	Animal QTLdb	Milk	88471661	88471665	Association	150472	Milk fat percentage	rs435393604	FP	milk fat percentage	Genome	29284405	Mendelian	SNP	brown swiss
BODY_DEPTH	5	88687403	Animal QTLdb	Milk	4693754	92900908	QTL	10437	Milk fat percentage	holstein	FP	Linkage	Mendelian	15514072	Significant	Chromosome-wise	milk fat amount
BODY_DEPTH	5	88687403	Animal QTLdb	Milk	6110736	90863996	QTL	10435	Milk yield	holstein	MY	Mendelian	Genome-wise	15514072	0.0011	Significant	milk amount
BODY_DEPTH	5	88687403	Animal QTLdb	Milk	7439157	93609399	QTL	10436	Milk protein yield	holstein	PY	Linkage	Mendelian	15514072	Significant	Chromosome-wise	milk protein amount
BODY_DEPTH	5	88687403	Animal QTLdb	Health	11185304	103882522	QTL	9915	Tick resistance	gir,holstein	TICKR	Chromosome-wise	Significant	17894560	<0.05	2815	response to parasitic infection trait
BODY_DEPTH	5	88687403	Animal QTLdb	Milk	17889402	109284767	QTL	21534	Milk alpha-lactalbumin percentage	holstein	MALACTP	Linkage	-	19397519	Significant	Genome-wise	milk alpha-lactalbumin amount
BODY_DEPTH	5	88687403	Animal QTLdb	Milk	30199437	95911996	QTL	10438	Milk protein percentage	holstein	PP	Linkage	Mendelian	15514072	Significant	Chromosome-wise	milk protein amount
BODY_DEPTH	5	88687403	Animal QTLdb	Milk	31882104	117786662	QTL	9993	Milk yield	milk amount	MY	Chromosome-wise	Significant	19793271	-	0.03	milk yield
BODY_DEPTH	5	88687403	Animal QTLdb	Production	47823156	113358592	QTL	3422	Rump length	BM315	RUMLGT	0.0027	-	12605852	-	-	rump morphology trait
BODY_DEPTH	5	88687403	Animal QTLdb	Production	59336138	109816136	QTL	3424	Rump width	BM315	RUMWD	0.0003	-	12605852	-	-	rump width
BODY_DEPTH	5	88687403	Animal QTLdb	Milk	67466074	91306803	QTL	10363	Milk protein percentage	IGF-1,BM315	PP	milk protein percentage	Linkage	15377635	Mendelian	Microsatellites	holstein
BODY_DEPTH	5	88687403	Animal QTLdb	Exterior	67466074	91306803	QTL	4622	Stature	IGF-1,BM315	STA	Genome-wise	Significant	10791796	-	0.0876	body height
BODY_DEPTH	5	88687403	Animal QTLdb	Exterior	67466074	91306803	QTL	4624	Udder depth	IGF-1,BM315	UDPTH	Chromosome-wise	Significant	10791796	-	0.0196	udder height, floor to tarsal joint
BODY_DEPTH	5	88687403	Animal QTLdb	Production	67466074	91306803	QTL	4627	Body weight	IGF-1,BM315	BW	Microsatellites	Chromosome-wise	10791796	0.0135	-	body mass
BODY_DEPTH	5	88687403	Animal QTLdb	Production	67466074	91306803	QTL	4686	Body size	IGF-1,BM315	SIZE	Mendelian	Chromosome-wise	10791796	0.0015	Significant	body size trait
BODY_DEPTH	5	88687403	Animal QTLdb	Production	69255014	91306803	QTL	10738	Body height	BMS1216,BMS1248,BM315	HEIGHT	Mendelian	Chromosome-wise	20477797	0.000275422870	Significant	Angus
BODY_DEPTH	5	88687403	Animal QTLdb	Milk	70973105	98745961	QTL	2718	Milk fat yield	BM1819,UW48	FY	Linkage	Microsatellites	12487480	0.018	Significant	total milk fat amount
BODY_DEPTH	5	88687403	Animal QTLdb	Milk	70973105	107779223	QTL	2585	Milk yield	BM1819,ETH152	MY	Microsatellites	Significant	12778594	4.56	<0.0029	milk amount
BODY_DEPTH	5	88687403	Animal QTLdb	Meat_and_Carcass	74453568	91572487	QTL	12231	trans-Vaccenic acid content	DIK5104,ILSTS034	FA-C18:1t	Microsatellites	Mendelian	20416790	Significant	Chromosome-wise	charolais,holstein
BODY_DEPTH	5	88687403	Animal QTLdb	Production	79705260	115129820	QTL	37682	Body weight	IGF1,BM6026,RM500,CSSM34	BW	Linkage	Microsatellites	ISU0074	Experiment-wise	Sex-specific	romosinuano
BODY_DEPTH	5	88687403	Animal QTLdb	Production	80449175	91306803	QTL	10742	Body weight	BMS1248,BM315,BM315	BW	Linkage	Microsatellites	20477797	Genome-wise	Mendelian	Angus
BODY_DEPTH	5	88687403	Animal QTLdb	Reproduction	80449175	103528276	QTL	10741	Calving ease	BMS1248,BM315,BM2830	CALEASE	Microsatellites	Mendelian	20477797	Significant	Genome-wise	Angus
BODY_DEPTH	5	88687403	Animal QTLdb	Production	80449175	91306803	QTL	10740	Body weight	BMS1248,BMS1248,BM315	BW	Linkage	Microsatellites	20477797	Chromosome-wise	Mendelian	Angus
BODY_DEPTH	5	88687403	Animal QTLdb	Production	80449175	91306803	QTL	10739	Body weight (weaning)	BMS1248,BMS1248,BM315	WWT	Linkage	Microsatellites	20477797	Genome-wise	Mendelian	Angus
BODY_DEPTH	5	88687403	Animal QTLdb	Health	84576137	91395364	QTL	5118	Abomasum displacement	holstein	AD	Chromosome-wise	Significant	18946144	0.05	0.6	stomach morphology trait
BODY_DEPTH	5	88687403	Animal QTLdb	Reproduction	86790172	111587364	QTL	10570	Ovulation rate	holstein	OVR	Comparison-wise	Significant	10656928	-	<0.00002	ovulation trait
BODY_DEPTH	5	88687403	Animal QTLdb	Milk	88593399	88593403	Association	150446	Milk fat percentage	rs42403489	FP	milk fat percentage	Genome	29284405	Mendelian	SNP	brown swiss
BODY_DEPTH	5	88687403	Animal QTLdb	Milk	88595962	88595966	Association	245793	Milk fat percentage	rs109036092	FP	milk fat percentage	Genome	34828436	Chromosome-wise	SNP	holstein
BODY_DEPTH	5	88687403	Animal QTLdb	Milk	88614352	88614356	Association	150445	Milk fat percentage	rs42403488	FP	milk fat percentage	Genome	29284405	Mendelian	SNP	brown swiss
BODY_DEPTH	5	88687403	Animal QTLdb	Milk	88619513	88619517	Association	214730	Milk protein yield	rs441042365	PY	milk protein yield	Genome	32998688	Mendelian	SNP	holstein
BODY_DEPTH	5	88687403	Animal QTLdb	Milk	88647265	88647269	Association	174407	Milk yield	rs110092259	MY	Genome	SNP	31139206	Genome-wise	Mendelian	holstein
BODY_DEPTH	5	88687403	Animal QTLdb	Milk	88683237	88683241	Association	244060	Milk fat yield	rs42402267	FY	milk fat yield	Genome	34828436	Chromosome-wise	SNP	holstein
BODY_DEPTH	5	88687403	Animal QTLdb	Milk	88683237	88683241	Association	246365	Milk fat percentage	rs42402267	FP	milk fat percentage	Genome	34828436	Chromosome-wise	SNP	holstein
BODY_DEPTH	5	88687403	Animal QTLdb	Milk	88687240	88687244	Association	243922	Milk fat yield	rs209872281	FY	milk fat yield	Genome	34828436	Chromosome-wise	SNP	holstein
BODY_DEPTH	5	88687403	Animal QTLdb	Milk	88703234	88703238	Association	243914	Milk fat yield	rs209494113	FY	milk fat yield	Genome	34828436	Chromosome-wise	SNP	holstein
BODY_DEPTH	5	88687403	Animal QTLdb	Milk	88707883	88707887	Association	243948	Milk fat yield	rs210933623	FY	milk fat yield	Genome	34828436	Chromosome-wise	SNP	holstein
BODY_DEPTH	5	88687403	Animal QTLdb	Milk	88708322	88708326	Association	243901	Milk fat yield	rs208856585	FY	milk fat yield	Genome	34828436	Chromosome-wise	SNP	holstein
BODY_DEPTH	5	88687403	Animal QTLdb	Milk	88710383	88710387	Association	244007	Milk fat yield	rs382364678	FY	milk fat yield	Genome	34828436	Chromosome-wise	SNP	holstein
BODY_DEPTH	5	88687403	Animal QTLdb	Milk	88716713	88716717	Association	246222	Milk fat percentage	rs211104609	FP	milk fat percentage	Genome	34828436	Chromosome-wise	SNP	holstein
BODY_DEPTH	5	88687403	Animal QTLdb	Milk	88782331	88782335	Association	150453	Milk fat percentage	rs42590442	FP	milk fat percentage	Genome	29284405	Mendelian	SNP	brown swiss
BODY_DEPTH	9	100204200	Animal QTLdb	Reproduction	99187124	105454442	QTL	10863	Scrotal circumference	BMS1967,BMS1967,BMS2094	SCRCIR	Microsatellites	Mendelian	20477797	Significant	Genome-wise	Angus
BODY_DEPTH	9	100204200	Animal QTLdb	Production	99187124	115354989	QTL	3446	Chest depth	BMS1967	CHDPT	0.007	-	12605852	-	-	chest depth
BODY_DEPTH	9	100204200	Animal QTLdb	Production	100267602	100267606	Association	21060	Residual feed intake	rs41610951	RFI	SNP	Mendelian	22497295	Significant	Genome-wise	Angus
BODY_DEPTH	9	100204200	Animal QTLdb	Production	100267602	100267606	Association	167206	Residual feed intake	rs41610951	RFI	Mendelian	Genome-wise	30644110	<0.05	Significant	residual feed intake
BODY_DEPTH	9	100204200	Animal QTLdb	Meat_and_Carcass	100301084	100301088	Association	228433	Tenderness score	rs136549772	TEND	SNP	Comparison-wise	33101375	2.35E-05	Significant	Angus
BODY_DEPTH	9	100567862	Animal QTLdb	Reproduction	99187124	105454442	QTL	10863	Scrotal circumference	BMS1967,BMS1967,BMS2094	SCRCIR	Microsatellites	Mendelian	20477797	Significant	Genome-wise	Angus
BODY_DEPTH	9	100567862	Animal QTLdb	Production	99187124	115354989	QTL	3446	Chest depth	BMS1967	CHDPT	0.007	-	12605852	-	-	chest depth
BODY_DEPTH	9	100567862	Animal QTLdb	Reproduction	100492438	100492442	Association	212221	First service conception	rs136546097	FSC	SNP	Mendelian	32650431	Significant	Genome-wise	holstein
BODY_DEPTH	9	100567862	Animal QTLdb	Reproduction	100492438	100492442	Association	212682	Inseminations per conception	rs136546097	CONCEPT	SNP	Mendelian	32650431	Significant	Genome-wise	holstein
BODY_DEPTH	9	100567862	Animal QTLdb	Health	100574126	100574130	Association	160076	Bovine respiratory disease susceptibility	rs133396259	BRDS	SNP	-	30229962	-	-	holstein
BODY_DEPTH	11	75301517	Animal QTLdb	Meat_and_Carcass	37668573	78598106	QTL	15732	Kidney, pelvic, and heart fat percentage	TGLA327	KPHCWT	Microsatellites	Paternally imprinted	22303340	Significant	Chromosome-wise	brahman,Angus
BODY_DEPTH	11	75301517	Animal QTLdb	Milk	41119142	75328974	QTL	1511	Milk protein percentage	BM7169,BM5989	PP	Linkage	Microsatellites	16702292	7.1	Significant	milk protein amount
BODY_DEPTH	11	75301517	Animal QTLdb	Milk	41119142	75328974	QTL	1512	Milk yield	BM7169,BM5989	MY	Microsatellites	Significant	16702292	19122	9.1	milk amount
BODY_DEPTH	11	75301517	Animal QTLdb	Meat_and_Carcass	48309598	75328974	QTL	7096	Retail product yield	ILSTS100,HUJV174	YIELD	Microsatellites	Mendelian	18791160	Significant	Chromosome-wise	charolais,holstein
BODY_DEPTH	11	75301517	Animal QTLdb	Health	49609078	97256677	QTL	5376	Immunoglobulin G level	holstein,jersey	SIGG	Mendelian	Chromosome-wise	19016677	<0.01	Significant	blood immunoglobulin G amount
BODY_DEPTH	11	75301517	Animal QTLdb	Production	50320114	78598106	QTL	15731	Body weight (weaning)	BM6445,BM746	WWT	Linkage	Microsatellites	22303340	Chromosome-wise	Paternally imprinted	brahman,Angus
BODY_DEPTH	11	75301517	Animal QTLdb	Production	57324229	89410760	QTL	10904	Body weight	RM150,BMS989,BMS460	BW	Linkage	Microsatellites	20477797	Chromosome-wise	Mendelian	Angus
BODY_DEPTH	11	75301517	Animal QTLdb	Meat_and_Carcass	57324229	75328974	QTL	10903	Fat thickness at the 12th rib	RM150,BMS989,BMS989	FATTH	Linkage	Microsatellites	20477797	Chromosome-wise	Mendelian	Angus
BODY_DEPTH	11	75301517	Animal QTLdb	Health	64115851	79742302	QTL	1694	Somatic cell count	BMS2047,BL1103	SCC	Linkage	Microsatellites	16167984	13.92	Significant	milk somatic cell quantity
BODY_DEPTH	11	75301517	Animal QTLdb	Meat_and_Carcass	66853749	79742302	QTL	10907	Carcass weight	IDVGA3,BL1103,BL1103	CWT	Linkage	Microsatellites	20477797	Chromosome-wise	Mendelian	Angus
[truncated: 4,913 more rows]

## Sheet: BONE_QUALITY-GENE
Trait	BTA	SNP Position	SNP_id	gene_id	gene_name	p-value	MAF	Effect
[truncated: 61 more rows]

## Sheet: BONE_QUALITY-QTL
Trait	CHR	BP	database	QTL_type	start_pos	end_pos	Association_type	QTL_ID	trait_ID	Flank_Markers	Abbrev	Model	Test_Base	pubmed_id	p_value	bayes_value	breed
[truncated: 464 more rows]

[truncated: 22 more sheets: CHEST_WIDTH-GENE, CHEST_WIDTH-QTL, DC-GENE, DC-QTL, FEET_LEGS-GENE, FEET_LEGS-QTL, FOOT_ANGLE-GENE, FOOT_ANGLE-QTL, FRONT_LEG_VIEW-GENE, FRONT_LEG_VIEW-QTL, HEEL_DEPTH-GENE, HEEL_DEPTH-QTL, HEIGHT_AT_FRONT_END-GENE, HEIGHT_AT_FRONT_END-QTL, LOCOMOTION-GENE, LOCOMOTION-QTL, REAR_LEG_REAR_VIEW-GENE, REAR_LEG_REAR_VIEW-QTL, REAR_LEG_SIDE_VIEW-GENE, REAR_LEG_SIDE_VIEW-QTL …]
