# Supplementary material for: Genome-wide association and functional genomic analyses for body conformation traits in North American Holstein cattle
Source: Front Genet. 2024 Oct 24;15:1478788. doi: 10.3389/fgene.2024.1478788 (PMC11540798; doi:10.3389/fgene.2024.1478788)
Supplement: Supplementary file 3 [file Presentation3.zip]

Archive with 2 entries (2 files):
- Supplementary file 3.docx
- __MACOSX/._Supplementary file 3.docx
