# Supplementary material for: Genome-wide association and functional genomic analyses for body conformation traits in North American Holstein cattle
Source: Front Genet. 2024 Oct 24;15:1478788. doi: 10.3389/fgene.2024.1478788 (PMC11540798; doi:10.3389/fgene.2024.1478788)
Supplement: Supplementary file 4 [file Table4.xlsx]

## Sheet: Plan1
Supplementary Table 4. List of genetic markers associated with conformation traits in Canadian Holstein cattle that are only present in the high-density SNP panel.
BTA	POS	SNPID	Trait
1	135158833	BOVINEHD0100038795	REAR_LEG_SIDE_VIEW
1	156730566	BOVINEHD0100039562	STATURE
1	156744423	BOVINEHD0100039563	STATURE
2	12107533	BOVINEHD0200003409	HEEL_DEPTH
2	16529717	BOVINEHD0200004707	REAR_LEG_REAR_VIEW
3	3248489	BOVINEHD0300000963	BODY_DEPTH
3	78508362	BOVINEHD0300022727	BCS
3	79398869	BTB-01155932	BCS
3	79405288	BOVINEHD0300022979	BCS
4	17221951	BOVINEHD0400005450	HEEL_DEPTH
4	17239280	BOVINEHD0400005465	HEEL_DEPTH
4	97420163	BOVINEHD0400027505	REAR_LEG_REAR_VIEW
5	22971796	BOVINEHD0500006725	LOCOMOTION
5	42830228	BOVINEHD0500012310	BCS
5	86668039	BOVINEHD0500024683	BODY_DEPTH
5	87757852	BOVINEHD0500025010	BODY_DEPTH
5	88379767	BOVINEHD0500025181	BODY_DEPTH
5	88687403	BOVINEHD0500025276	BODY_DEPTH
5	105743393	BOVINEHD4100004042	LOCOMOTION
5	109344409	BOVINEHD0500031668	STATURE
5	109392964	BOVINEHD0500031682	STATURE
6	85312679	BOVINEHD0600023861	BCS
6	86996470	BOVINEHD0600024289	BCS
6	87000075	BOVINEHD0600024291	BCS
6	87068809	BOVINEHD0600024315	BCS
6	87097860	BOVINEHD0600024327	BCS
6	87184768	BOVINEHD0600024355	BCS
6	87213962	BOVINEHD0600024365	BCS
6	87405290	BOVINEHD0600024433	BCS
6	87409266	BOVINEHD0600024434	BCS
6	96284651	BOVINEHD0600027232	REAR_LEG_REAR_VIEW
7	1114190	BOVINEHD4100005673	REAR_LEG_REAR_VIEW
7	28218213	BOVINEHD0700008316	FOOT_ANGLE
7	28300663	BOVINEHD0700008333	FOOT_ANGLE
7	28662752	BOVINEHD0700008437	REAR_LEG_SIDE_VIEW
7	28744865	BOVINEHD0700008474	REAR_LEG_SIDE_VIEW
7	28761924	BOVINEHD0700008480	REAR_LEG_SIDE_VIEW
7	29402654	BOVINEHD0700008684	CHEST_WIDTH
7	32035639	BOVINEHD0700009549	CHEST_WIDTH
7	32232465	BOVINEHD0700009596	CHEST_WIDTH
7	56306169	BOVINEHD0700016651	CHEST_WIDTH
8	62766388	BOVINEHD0800018893	DAIRY_CAPACITY
8	78350218	HAPMAP47751-BTA-81989	DAIRY_CAPACITY
8	78566341	BOVINEHD0800023897	DAIRY_CAPACITY
8	78583825	BOVINEHD0800023902	DAIRY_CAPACITY
8	78585174	BOVINEHD0800023903	DAIRY_CAPACITY
8	79729695	BOVINEHD0800024137	DAIRY_CAPACITY
8	80674372	BOVINEHD0800024379	DAIRY_CAPACITY
8	82161159	BOVINEHD0800024862	DAIRY_CAPACITY
8	82787089	BOVINEHD0800025041	DAIRY_CAPACITY
8	83673324	BOVINEHD0800025265	DAIRY_CAPACITY
8	83687485	BOVINEHD0800025269	DAIRY_CAPACITY
8	83707862	BOVINEHD0800025273	DAIRY_CAPACITY
9	64186	ARS-BFGL-NGS-110614	REAR_LEG_REAR_VIEW
9	414987	BOVINEHD0900000094	REAR_LEG_REAR_VIEW
9	19418690	BOVINEHD0900005375	REAR_LEG_SIDE_VIEW
9	20235961	BOVINEHD0900005564	DAIRY_CAPACITY
9	64526199	BOVINEHD0900017980	FOOT_ANGLE
9	83309979	BOVINEHD0900023587	HEEL_DEPTH
9	100204200	BOVINEHD0900029615	BODY_DEPTH
9	100567862	BOVINEHD0900029787	BODY_DEPTH
10	27310922	BOVINEHD1000008982	FOOT_ANGLE
10	77708611	BOVINEHD1000022281	STATURE
11	2006676	BOVINEHD1100000685	CHEST_WIDTH
11	2124396	BOVINEHD1100000739	CHEST_WIDTH
11	24408850	BOVINEHD1100007368	CHEST_WIDTH
11	25540060	BOVINEHD1100007678	CHEST_WIDTH
11	25616082	BOVINEHD1100007696	CHEST_WIDTH
11	26317389	UA-IFASA-4316	CHEST_WIDTH
11	26592724	BOVINEHD1100014819	FEET_LEGS
11	39491318	BOVINEHD1100011632	FRONT_LEG_VIEW
11	39657165	BOVINEHD1100011675	FRONT_LEG_VIEW
11	40113682	BOVINEHD1100011777	FRONT_LEG_VIEW
11	59551844	BOVINEHD1100017021	CHEST_WIDTH
11	76738472	BOVINEHD1100021979	BODY_DEPTH
11	76779895	BOVINEHD1100021992	LOCOMOTION
11	76829758	BOVINEHD1100022008	BODY_DEPTH
11	76836424	BOVINEHD1100022010	LOCOMOTION
11	76875084	BOVINEHD1100022022	BODY_DEPTH
11	76910156	BOVINEHD1100022033	BODY_DEPTH
11	76915355	BOVINEHD1100022035	BODY_DEPTH
11	76930841	BOVINEHD1100022048	LOCOMOTION
11	77740182	BOVINEHD1100022321	BODY_DEPTH
11	90106355	BOVINEHD1100026038	HEEL_DEPTH
12	8747286	BOVINEHD4100009336	REAR_LEG_SIDE_VIEW
12	12322089	BOVINEHD1200003581	FOOT_ANGLE
12	44476396	BOVINEHD1200012427	HEEL_DEPTH
12	47035822	BOVINEHD1200013010	HEEL_DEPTH
13	46861675	BOVINEHD1300013838	FEET_LEGS
13	50448257	BOVINEHD1300014584	FEET_LEGS
13	50459617	BOVINEHD1300014586	FEET_LEGS
13	50502256	BOVINEHD1300014593	FEET_LEGS
14	42586262	BOVINEHD1400012638	FRONT_LEG_VIEW
14	42898907	BOVINEHD1400012734	FRONT_LEG_VIEW
14	61489677	BOVINEHD1400017666	BODY_DEPTH
15	61666789	BOVINEHD1500017926	REAR_LEG_SIDE_VIEW
15	63705526	BOVINEHD1500018456	REAR_LEG_SIDE_VIEW
15	75357973	BOVINEHD1500022187	REAR_LEG_REAR_VIEW
15	75439705	BOVINEHD1500022209	REAR_LEG_REAR_VIEW
15	75567845	BOVINEHD1500022273	REAR_LEG_REAR_VIEW
15	75887663	BOVINEHD1500022387	REAR_LEG_REAR_VIEW
15	76007949	BOVINEHD1500022421	REAR_LEG_REAR_VIEW
15	76060265	BOVINEHD1500022429	REAR_LEG_REAR_VIEW
15	76895774	BOVINEHD1500022729	HEEL_DEPTH
16	57526937	BOVINEHD1600016475	HEIGHT_AT_FRONT_END
16	67865555	BOVINEHD1600019702	FRONT_LEG_VIEW
17	42276117	BOVINEHD1700011993	HEIGHT_AT_FRONT_END
17	42379700	BOVINEHD1700012025	REAR_LEG_SIDE_VIEW
17	67138540	BOVINEHD1700020252	FEET_LEGS
18	1470422	BOVINEHD1800000320	BONE_QUALITY
18	1498235	BOVINEHD1800000325	BONE_QUALITY
18	7362098	BOVINEHD1800002575	REAR_LEG_REAR_VIEW
18	33182132	BOVINEHD1800019631	REAR_LEG_SIDE_VIEW
18	55365713	BOVINEHD1800016336	FEET_LEGS
18	55513275	BOVINEHD1800016380	FEET_LEGS
18	56589786	BOVINEHD1800016629	FEET_LEGS
18	59727750	BOVINEHD1800017349	FEET_LEGS
19	6401911	BOVINEHD1900001706	FOOT_ANGLE
19	27056493	BOVINEHD1900008204	BONE_QUALITY
19	28575558	BOVINEHD1900008579	DAIRY_CAPACITY
19	34164616	BOVINEHD1900010185	CHEST_WIDTH
19	61146690	BOVINEHD1900017718	REAR_LEG_SIDE_VIEW
19	61353943	BOVINEHD1900017806	REAR_LEG_SIDE_VIEW
20	11927432	BOVINEHD2000003803	HEEL_DEPTH
20	12095813	BOVINEHD2000003855	HEEL_DEPTH
20	12754394	BOVINEHD2000004075	HEEL_DEPTH
20	12784933	BOVINEHD2000004082	HEEL_DEPTH
20	13449726	BOVINEHD2000004547	HEEL_DEPTH
20	13994440	BOVINEHD2000004420	HEEL_DEPTH
20	14842827	BOVINEHD2000004541	HEEL_DEPTH
20	14872927	BOVINEHD2000004545	HEEL_DEPTH
20	15811787	BOVINEHD2000004771	HEEL_DEPTH
20	18725426	BOVINEHD2000005621	BONE_QUALITY
20	20142479	BOVINEHD2000006055	BONE_QUALITY
20	23265588	BOVINEHD2000007004	BONE_QUALITY
20	23282550	BOVINEHD2000007008	BONE_QUALITY
20	23431592	BOVINEHD2000007089	DAIRY_CAPACITY
20	26060070	BOVINEHD2000007799	DAIRY_CAPACITY
20	26819224	BOVINEHD2000007974	BODY_DEPTH
20	26918633	BOVINEHD2000007990	BODY_DEPTH
20	27015667	BOVINEHD2000008013	BODY_DEPTH
20	27035603	BOVINEHD2000008019	BODY_DEPTH
20	27067049	BOVINEHD2000008043	BODY_DEPTH
20	27091598	BOVINEHD2000008060	BODY_DEPTH
20	27116615	BOVINEHD2000008067	BODY_DEPTH
20	27202535	BOVINEHD2000008076	DAIRY_CAPACITY
20	27329790	BOVINEHD2000008094	DAIRY_CAPACITY
20	31094282	BOVINEHD2000009007	BODY_DEPTH
20	32478922	BOVINEHD2000009326	BODY_DEPTH
20	32629298	BOVINEHD2000009345	BODY_DEPTH
20	33256142	BOVINEHD2000009529	BODY_DEPTH
20	33275529	BOVINEHD2000009533	BODY_DEPTH
20	33312140	BOVINEHD2000009549	BODY_DEPTH
20	33314180	BOVINEHD2000009550	BODY_DEPTH
20	33341878	BOVINEHD2000009565	BODY_DEPTH
20	33381855	BOVINEHD2000009587	BODY_DEPTH
20	33392509	BOVINEHD2000009590	BODY_DEPTH
20	33429456	BOVINEHD2000009604	BODY_DEPTH
20	33541612	BOVINEHD2000009668	BODY_DEPTH
20	33614197	BOVINEHD2000009700	BODY_DEPTH
20	33634634	BOVINEHD2000009702	BODY_DEPTH
20	33748963	BOVINEHD2000009730	BODY_DEPTH
20	33796269	BOVINEHD2000009740	BODY_DEPTH
20	33886801	BOVINEHD2000009757	BODY_DEPTH
20	34147545	BOVINEHD2000009806	BODY_DEPTH
20	34163269	BOVINEHD2000009813	BODY_DEPTH
20	34187922	BOVINEHD2000009818	BODY_DEPTH
20	34224609	BOVINEHD2000009827	BODY_DEPTH
20	34256033	BOVINEHD2000009832	BODY_DEPTH
20	34507773	BOVINEHD2000009909	BODY_DEPTH
20	68453470	BOVINEHD2000019929	FOOT_ANGLE
21	54528550	BOVINEHD2100015718	REAR_LEG_SIDE_VIEW
21	60066050	BOVINEHD2100017939	STATURE
22	42482809	BOVINEHD2200012441	BCS
22	42618135	BOVINEHD2200012510	BCS
22	42628033	BOVINEHD2200012515	BCS
22	58788655	BOVINEHD2200017265	BODY_DEPTH
23	5075497	BOVINEHD2300001174	LOCOMOTION
23	5081980	BOVINEHD2300001178	LOCOMOTION
23	34479993	BOVINEHD2300010053	DAIRY_CAPACITY
25	21882759	BOVINEHD2500012017	REAR_LEG_SIDE_VIEW
25	35399705	BOVINEHD2500009933	DAIRY_CAPACITY
26	28713815	BOVINEHD2600007757	BODY_DEPTH
26	28776880	BOVINEHD2600007766	BODY_DEPTH
26	42096145	BOVINEHD2600011741	BODY_DEPTH
26	44187259	BOVINEHD2600012530	DAIRY_CAPACITY
26	49970179	BOVINEHD2600014554	FEET_LEGS
28	21988457	BOVINEHD2800005839	BCS
28	23410406	BOVINEHD2800006163	CHEST_WIDTH
28	23422787	BOVINEHD2800006165	CHEST_WIDTH
28	23730009	BOVINEHD2800006242	CHEST_WIDTH
